# Supplementary material for: Soil erosion modelling: A global review and statistical analysis
Source: Sci Total Environ. 2021 Aug 1;780:146494. doi: 10.1016/j.scitotenv.2021.146494 (PMC8140410; doi:10.1016/j.scitotenv.2021.146494)
Supplement: Appendix A — GASEMT database. [file mmc2.xlsx]

## Sheet: v.1.2
Global Applications of Soil Erosion Modelling Tracker (GASEMT) v 1.2 - Creative Commons Attribution License 4.0 (CC BY)
The user agrees to make proper reference to the source of the data (Borrelli et al., 2021 - STOTEN) when disseminating information /results related or derived from the GASEMT database.
Entry info			Bibliography					Modelling exercise									Study area						Climate					Land use/ cover		Fieldwork activities		Soil info		Topography	Modelling outcomes
ID	Reviewer ID	General ID	Year of publication	List of authors	Title	Journal	DOI	Erosion agent	Modelling type	Gross/ net estimate	Quantitative/ qualitative	Estimated soil erosion rate converted to (t/ha/yr)	Soil loss rate (note)	Model name	Modelling aim	Modelled period	Continent	Country	Name of the study area	Latitude	Longitude	Area (km2)	Data indicative period	Type of data	Time resolution	Rainfall amount (mm)	Rainfall (note)	Type of data source	Modelled area	Field activity	Type of activities	Soil sampling	Type of soil information	DEM cell size (m)	Scale	Cell sizen (m)	Modelled years	Modelled period	Validation/evaluation attempt of the results	Type of validation/evaluation	Calibration before validation
1	Id-01	Id-01 1	2017	Quanli Zong, Junqiang Xia, Meirong Zhou, Shanshan Deng, Yi Zhang	Modelling of the retreat process of composite riverbank in the Jingjiang Reach using the improved BSTEM	Hydrological Processes	10.1002/hyp.11387	Water	Stream bank	NA	Quantitative	Unknown		BSTEM	General	Present	Asia	China	Upper Jingjiang Reach	30.32	112.24	347	NA	Unknown	Unknown	Unknown		Unknown	Riverbank	Yes	Field observations	Yes	Point	Unknown	Watershed	NA	2009;2010	>2000	Yes	Measured erosion rates	Yes
2	Id-01	Id-01 2	2012	G. R. Hancock and T. J. Coulthard	Channel movement and erosion response to rainfall variability in southeast Australia	Hydrological Processes	10.1002/hyp.8166	Water	Sediment budget	Net erosion	Quantitative	0.07		CAESAR	General	Present & past	Oceania	Australia	Upper Hunter region	-32.02	150.67	1.41	2000-2007	Point	Annual	525		Field mapping	All land uses	Yes	Multiple activities	Yes	Gridded	Unknown	Watershed	5	1850-2000	≤2000	No	NA	No
3	Id-01	Id-01 3	2017	G.R. Hancocka,Verdon-KiddD, LowryJ.B.C	Soil erosion predictions from a landscape evolution model – Anassessment of a post-mining landform using spatial climatechange analogues	Science of The Total Environment	10.1016/j.scitotenv.2017.04.038	Water	Sediment budget	Net erosion	Quantitative	Unknown		CAESAR-Lisflood	Climate change	Present & future	Oceania	Australia	Northern Territory	-12.47	130.94	Unknown	1970-2011	Point	Sub-hourly	1686		Unknown	All land uses	No	Unknown	Unknown	Unknown	Unknown	Regional	10	2000-2100	>2000	No	NA	No
4	Id-01	Id-01 4	2012	Adel Sepehr, Honarmandnejad S.,	Actual Soil Erosion Risk Mapping Using Modified CORINE Method	Geography and Environmental Hazard	NA	Water	Sensitivity mapping	NA	Qualitative	NA		CORINE	Unknown	Present	Asia	Iran	Unknown	Unknown	Unknown	Unknown	Unknown	Unknown	Unknown	Unknown		Unknown	Unknown	Unknown	Unknown	Unknown	Unknown	Unknown	Regional	Unknown	Unknown	Unknown	Unknown	Unknown	Unknown
5	Id-01	Id-01 5	2016	Lei Wu, Xia Liu, and Xiaoyi Ma	Application of a modified distributed-dynamic erosion and sediment yield model in a typical watershed of a hilly and gully region, Chinese Loess Plateau	Solid Earth	10.5194/se-7-1577-2016	Water	Sheet and rill	Gross erosion	Quantitative	31.35	Approx. average	CSLE	Land use change	Present	Asia	China	Majiagou River	36.89	109.24	73.83	NA	Gridded	Daily	500		Existing map	All land uses	No	General field visits	Yes	Gridded	Unknown	Watershed	30	1995;2010	Both	Yes	Measured SY	No
6	Id-01	Id-01 6	2016	Lei Wu, Xia Liu, and Xiaoyi Ma	Application of a modified distributed-dynamic erosion and sediment yield model in a typical watershed of a hilly and gully region, Chinese Loess Plateau	Solid Earth	10.5194/se-7-1577-2016	Water	Sheet and rill	Gross erosion	Quantitative	63.07		CSLE	Land use change	Present	Asia	China	Majiagou River	36.89	109.24	73.83	NA	Gridded	Daily	500		Existing map	All land uses	No	General field visits	Yes	Gridded	Unknown	Watershed	30	1995;2010	Both	No	NA	No
7	Id-01	Id-01 7	2017	N. Efthimiou, E. Lykoudi & C. Karavitis	Comparative analysis of sediment yield estimations using different empirical soil erosion models	Hydrological Sciences Journal	10.1080/02626667.2017.1404068	Water	Sediment yield	Net erosion	Quantitative	5.9		EPM	General	Present	Europe	Greece	Venetikos basin	40.05	21.48	855	1965-1982	Gridded	Annual	1015		Existing map	All land uses	No	Unknown	No	Maps	Unknown	Watershed	50	2000	≤2000	Yes	Measured SY	No
8	Id-01	Id-01 8	2017	N. Efthimiou, E. Lykoudi & C. Karavitis	Comparative analysis of sediment yield estimations using different empirical soil erosion models	Hydrological Sciences Journal	10.1080/02626667.2017.1404068	Water	Sediment yield	Net erosion	Quantitative	6.6		EPM	General	Present	Europe	Greece	Kalamas basin	39.69	20.58	2160	1987-2002	Gridded	Annual	1225		Existing map	All land uses	No	Unknown	No	Maps	Unknown	Watershed	50	2000	≤2000	Yes	Measured SY	No
9	Id-01	Id-01 9	2017	N. Efthimiou, E. Lykoudi & C. Karavitis	Comparative analysis of sediment yield estimations using different empirical soil erosion models	Hydrological Sciences Journal	10.1080/02626667.2017.1404068	Water	Sediment yield	Net erosion	Quantitative	8.2		EPM	General	Present	Europe	Greece	Upper Acheloos basin	39.16	21.38	1355	1965-1984	Gridded	Annual	1696		Existing map	All land uses	No	Unknown	No	Maps	Unknown	Watershed	50	2000	≤2000	Yes	Measured SY	No
10	Id-01	Id-01 10	2017	N. Efthimiou, E. Lykoudi & C. Karavitis	Comparative analysis of sediment yield estimations using different empirical soil erosion models	Hydrological Sciences Journal	10.1080/02626667.2017.1404068	Water	Sheet and rill	Net erosion	Quantitative	61.8		RUSLE-SDR	General	Present	Europe	Greece	Arachthos basin	39.01	21	3741	1965-1976	Gridded	Annual	1534		Existing map	All land uses	No	Unknown	No	Maps	Unknown	Watershed	50	2000	≤2000	Yes	Measured SY	No
11	Id-01	Id-01 11	2017	N. Efthimiou, E. Lykoudi & C. Karavitis	Comparative analysis of sediment yield estimations using different empirical soil erosion models	Hydrological Sciences Journal	10.1080/02626667.2017.1404068	Water	Sheet and rill	Net erosion	Quantitative	5.4		RUSLE-SDR	General	Present	Europe	Greece	Venetikos basin	40.05	21.48	855	1965-1982	Gridded	Annual	1015		Existing map	All land uses	No	Unknown	No	Maps	Unknown	Watershed	50	2000	≤2000	Yes	Measured SY	No
12	Id-01	Id-01 12	2017	N. Efthimiou, E. Lykoudi & C. Karavitis	Comparative analysis of sediment yield estimations using different empirical soil erosion models	Hydrological Sciences Journal	10.1080/02626667.2017.1404068	Water	Sheet and rill	Net erosion	Quantitative	3.8		RUSLE-SDR	General	Present	Europe	Greece	Kalamas basin	39.69	20.58	2160	1987-2002	Gridded	Annual	1225		Existing map	All land uses	No	Unknown	No	Maps	Unknown	Watershed	50	2000	≤2000	Yes	Measured SY	No
13	Id-01	Id-01 13	2017	N. Efthimiou, E. Lykoudi & C. Karavitis	Comparative analysis of sediment yield estimations using different empirical soil erosion models	Hydrological Sciences Journal	10.1080/02626667.2017.1404068	Water	Sheet and rill	Net erosion	Quantitative	52.7		RUSLE-SDR	General	Present	Europe	Greece	Upper Acheloos basin	39.16	21.38	1355	1965-1984	Gridded	Annual	1696		Existing map	All land uses	No	Unknown	No	Maps	Unknown	Watershed	50	2000	≤2000	Yes	Measured SY	No
14	Id-01	Id-01 14	2017	N. Efthimiou, E. Lykoudi & C. Karavitis	Comparative analysis of sediment yield estimations using different empirical soil erosion models	Hydrological Sciences Journal	10.1080/02626667.2017.1404068	Water	Sediment yield	Net erosion	Quantitative	22.1		USLE-SDR	General	Present	Europe	Greece	Arachthos basin	39.01	21	3741	1965-1976	Gridded	Annual	1534		Existing map	All land uses	No	Unknown	No	Maps	Unknown	Watershed	50	2000	≤2000	Yes	Measured SY	No
15	Id-01	Id-01 15	2017	N. Efthimiou, E. Lykoudi & C. Karavitis	Comparative analysis of sediment yield estimations using different empirical soil erosion models	Hydrological Sciences Journal	10.1080/02626667.2017.1404068	Water	Sediment yield	Net erosion	Quantitative	1.8		USLE-SDR	General	Present	Europe	Greece	Venetikos basin	40.05	21.48	855	1965-1982	Gridded	Annual	1015		Existing map	All land uses	No	Unknown	No	Maps	Unknown	Watershed	50	2000	≤2000	Yes	Measured SY	No
16	Id-01	Id-01 16	2017	N. Efthimiou, E. Lykoudi & C. Karavitis	Comparative analysis of sediment yield estimations using different empirical soil erosion models	Hydrological Sciences Journal	10.1080/02626667.2017.1404068	Water	Sheet and rill	Net erosion	Quantitative	1.4		USLE-SDR	General	Present	Europe	Greece	Kalamas basin	39.69	20.58	2160	1987-2002	Gridded	Annual	1225		Existing map	All land uses	No	Unknown	No	Maps	Unknown	Watershed	50	2000	≤2000	Yes	Measured SY	No
17	Id-01	Id-01 17	2017	N. Efthimiou, E. Lykoudi & C. Karavitis	Comparative analysis of sediment yield estimations using different empirical soil erosion models	Hydrological Sciences Journal	10.1080/02626667.2017.1404068	Water	Sheet and rill	Net erosion	Quantitative	20		USLE-SDR	General	Present	Europe	Greece	Upper Acheloos basin	39.16	21.38	1355	1965-1984	Gridded	Annual	1696		Existing map	All land uses	No	Unknown	No	Maps	Unknown	Watershed	50	2000	≤2000	Yes	Measured SY	No
18	Id-01	Id-01 18	2017	Sanja Manojlovic, Marija Antic, Mikica Sibinovic* , Slavoljub Dragicevic, Ivan Novkovic	Soil erosion response to demographic and land use changes in the Nišava river basin, Serbia	Fresenius Environmental Bulletin	NA	Water	Sediment yield	Net erosion	Quantitative	3.1		EPM	Land use change and climate change	Present & past	Europe	Republic of Serbia	Nišava river	43.16	22.98	4068	1971;2011	Unknown	Unknown	731		Remote sensing & GIS mapping	All land uses	No	Unknown	No	Unknown	Unknown	Watershed	90	1971;2011	Both	No	NA	No
19	Id-01	Id-01 19	2017	K. Kaffas and V. Hrissanthou	Computation of hourly sediment discharges and annual sediment yields by means of two soil erosion models in a mountainous basin	Implementation of River basin management plans	10.1080/15715124.2017.1402777	Water	Sediment yield	Net erosion	Quantitative	12.9		MUSLE	General	Present	Europe	Greece	Nestos River	41.18	24.74	839	2009-2013	Point	Hourly	NA			All land uses	No	Unknown	No	Maps	Unknown	Watershed	NA	2009-2013	>2000	Yes	Measured SY	Yes
20	Id-01	Id-01 20	2017	K. Kaffas and V. Hrissanthou	Computation of hourly sediment discharges and annual sediment yields by means of two soil erosion models in a mountainous basin	Implementation of River basin management plans	10.1080/15715124.2017.1402777	Water	Sediment yield	Net erosion	Quantitative	11.6		HEC-HMS 4.2	General	Present	Europe	Greece	Nestos River	41.18	24.74	839	2009-2013	Point	Hourly	NA		Existing map, remote sensing & GIS mapping	All land uses	No	Unknown	No	Maps	Unknown	Watershed	NA	2009-2013	>2000	Yes	Measured SY	Yes
21	Id-01	Id-01 21	2017	Zeng, S., Wang, X., Zhu, X., Wang, Z., & Wu, Z.	Soil erosion analysis of Fujian Province, China in 2015	IEEE International Geoscience and Remote Sensing Symposium	10.1109/IGARSS.2017.8127745	Water	Sheet and rill	Gross erosion	Quantitative	8.51		USLE	General	Present	Asia	China	Fujian province	25.43	117.58	10563	Unknown	Gridded	Annual	Unknown		Remote sensing & GIS mapping	All land uses	No	Unknown	No	Unknown	Unknown	Regional	Unknown	2015	>2000	No	NA	No
22	Id-01	Id-01 22	2017	Kostadinov, S., Dragićević, S., Stefanović, T., Novković, I., & Petrović, A. M.	Torrential flood prevention in the Kolubara river basin	Journal of Mountain Science	10.1007/s11629-017-4575-9	Water	Sediment yield	Net erosion	Qualitative	NA		EPM	General	Unknown	Europe	Serbia	Kolubara River	44.662	20.2485	3638.4	1959-2010	Point	Annual	809		Existing map	All land uses	Unknown	Unknown	No	Unknown	Unknown	Watershed	Unknown	Unknown	Unknown	No	NA	No
23	Id-01	Id-01 23	2017	Aafaf El Jazouli, Ahmed Barakat, Abdessamad Ghafri, Saida El Moutaki, Abderrahim Ettaqy and Rida Khellouk	Soil erosion modeled with USLE, GIS, and remote sensing: a case study of Ikkour watershed in Middle Atlas (Morocco)	Geoscience Letters	10.1186/s40562-017-0091-6	Water	Sheet and rill	Gross erosion	Quantitative	70.7		USLE	General	Present	Africa	Morocco	Oum Er Rbia river	32.53	-5.96	55	1985-2014	Gridded	Monthly	666		Remote sensing & GIS mapping	All land uses	Yes	Sampling	Yes	Point	Unknown	Watershed	30	2015	>2000	No	NA	No
24	Id-01	Id-01 24	2013	Kenderessy, P.	Assessment of the Impact of Agricultural Land Utilization Practices on Soil Losses	Book	https://doi.org/10.1007/978-3-642-12725-0_6	Water	Sediment budget	Net erosion	Quantitative	Unknown		Erosion 3D	Soil and water conservation	Present	Europe	Slovakia	Unknown	48.11	18.56	22.6	Unknown	Point	Sub-hourly	Unknown		Field mapping	All land uses	Yes	Multiple activities	Yes	Gridded	Unknown	Watershed	10	Unknown	Unknown	Yes	Measured erosion rates	No
25	Id-01	Id-01 25	2017	Andrew Vinson, Scott M. Barrett, Michael Aust and M. Chad Bolding	Suitability of Soil Erosion Models for the Evaluation of Bladed Skid Trail BMPs in the Southern Appalachians	forest	10.3390/f8120482	Water	Sediment yield	Net erosion	Quantitative	66.4		RUSLE2-SDR	Forest harvesting	Present	North America	United States of America (USA)	Virginia	39.15	-77.25	NA	2015-2016	Point	Daily	1038		Field mapping	Forest	Yes	Measurements	No	Point	Unknown	Hillslope	Unknown	2015-2016	>2000	Yes	Measured SY	No
26	Id-01	Id-01 26	2017	Andrew Vinson, Scott M. Barrett, Michael Aust and M. Chad Bolding	Suitability of Soil Erosion Models for the Evaluation of Bladed Skid Trail BMPs in the Southern Appalachians	forest	10.3390/f8120482	Water	Sheet and rill	Net erosion	Quantitative	24.1		USLE-SDR	Forest harvesting	Present	North America	United States of America (USA)	Virginia	39.15	-77.25	NA	2015-2016	Point	Daily	1038		Field mapping	Forest	Yes	Measurements	No	Point	Unknown	Hillslope	Unknown	2015-2016	>2000	Yes	Measured SY	No
27	Id-01	Id-01 27	2017	Andrew Vinson, Scott M. Barrett, Michael Aust and M. Chad Bolding	Suitability of Soil Erosion Models for the Evaluation of Bladed Skid Trail BMPs in the Southern Appalachians	forest	10.3390/f8120482	Water	Sediment budget	Net erosion	Quantitative	27.1		WEPP-Road	Forest harvesting	Present	North America	United States of America (USA)	Virginia	39.15	-77.25	NA	2015-2016	Point	Daily	1038		Field mapping	Forest	Yes	Measurements	No	Point	Unknown	Hillslope	Unknown	2015-2016	>2000	Yes	Measured SY	No
28	Id-01	Id-01 28	2017	Ravi Kumar Kallakunta, SS. Asadi, Venkata Ratnam Kolluru	Estimation of Soil Erosion Status for Land Resources Management using ... Sensing and Gis: A Model Study From A.P	International Journal of Mechanical Engineering and Technology	NA	Water	Sheet and rill	Gross erosion	Quantitative	Unknown		USLE	General	Present	Asia	India	Vamsadhara watershed	19.59	84.6	10600	Unknown	Unknown	Unknown	Unknown		Existing map	All land uses	No	Unknown	Yes	Shapefile	Unknown	Watershed	Unknown	Unknown	Unknown	No	NA	No
29	Id-01	Id-01 29	2017	Mahyat Shafapour Tehrany , Farzin Shabani, Dymphna N. Javier, and Lalit Kumar	Soil erosion susceptibility mapping for current and 2100 climate conditions using evidential belief function and frequency ratio	Geomatics, Natural Hazards and Risk	10.1080/19475705.2017.1384406	Water	Unknown	NA	Qualitative	NA		Frequency Ratio Model	Climate change	Present & future	Asia	Philippines	Southern Luzon	14.22	121	10997	2000-2100	Gridded	Unknown	3000		Existing map	All land uses	No	Unknown	No	Shapefile	Unknown	Regional	Unknown	2016;2100	>2000	Yes	Expert knowledge	No
30	Id-01	Id-01 30	2015	Garcia Rodríguez, J. L., Giménez Suárez, M. C., & Arraiza Bermudez-Cañete, M. P.	Estimation of water erosion rates using RUSLE3D in Alicante province	Fresenius	NA	Water	Sediment budget	Net erosion	Quantitative	Unknown		RUSLE-3D	General	Present	Europe	Spain	Alicante province	38.37	-0.56	23255	Unknown	Point	Annual	Unknown		Unknown	Unknown	Unknown	Unknown	Unknown	Unknown	Unknown	Regional	30	Unknown	Unknown	No	NA	No
31	Id-01	Id-01 31	2017	Jangwon Suh , Sung-Min Kim, Huiuk Yi and Yosoon Choi	An Overview of GIS-Based Modeling and Assessment of Mining-Induced Hazards: Soil, Water, and Forest	International Journal of Environmental Research and Public Health	10.3390/ijerph14121463	Water	Sheet and rill	Gross erosion	Quantitative	136		USLE	Soil and water conservation	Present	Asia	Korea	National-scale	37.45	128.2	Unknown	Unknown	Unknown	Unknown	Unknown		Unknown	Forest	Yes	Field observations	Unknown	Unknown	Unknown	Hillslope	Unknown	Unknown	Unknown	No	NA	No
32	Id-01	Id-01 32	2017	Putranto, D. D. A., Sarino, & Yuono, A. L.	Spatial distribution level of land erosion disposition based on the analysis of slope on Central Lematang sub basin	AIP Conference Proceedings	https://doi.org/10.1063/1.5011626	Water	Sheet and rill	Soil redistribution	Quantitative	1.57		USPED	General	Present	Asia	Indonesia	Central Lematang	-3.81	103.6	437	2006-2015	Point	Daily	Unknown		Remote sensing & GIS mapping	All land uses	Yes	Sampling	No	Unknown	Unknown	Watershed	25	2010	>2000	Yes	Expert knowledge	No
33	Id-01	Id-01 33	2017	Roman, Rybicki	Evaluation of the effects of land consolidation in the Latyczyn village in terms of land protection against erosion on the slope scale	Journal of Water and Land Development	10.1515/jwld-2017-0085	Water	Sediment budget	Net erosion	Quantitative	Unknown		WEPP-Road	Soil and water conservation	Present	Europe	Poland	Latyczyn village	50.72	22.83	0.97	2012-2014	Unknown	Unknown	561		Field mapping	All land uses	Yes	Field observations	Yes	Point	Unknown	Hillslope	Unknown	2012-2014	>2000	No	NA	No
34	Id-01	Id-01 34	2016	Karamage, F., Shao, H., Chen, X., Ndayisaba, F., Nahayo, L., Kayiranga, A., ... & Zhang, C.	Deforestation Effects on Soil Erosion in the Lake Kivu Basin, D.R. Congo-Rwanda	Forest	https://doi.org/10.3390/f7110281	Water	Sheet and rill	Gross erosion	Quantitative	31		USLE	General	Present	Africa	Congo & Rwanda	Lake Kivu	-2.56	28.8	7392.09	1981-2015	Gridded	Annual	Unknown		Remote sensing & GIS mapping	All land uses	No	General field visits	No	Gridded	Unknown	Watershed	30	2015	>2000	No	NA	No
35	Id-01	Id-01 35	2010	Borrelli, P., Hoelzmann, P., Knitter, D., & Schütt, B.	Late Quaternary soil erosion and landscape development in the Apennine region (central Italy)	Quaternary International	10.1016/j.quaint.2012.12.007	Water	Sheet and rill	Soil redistribution	Quantitative	4.36		USPED	Forest harvesting	Present	Europe	Italy	Pietrasecca	42.13	13.13	1.18	1997-2010	Gridded	Sub-hourly	1100		Remote sensing & GIS mapping	All land uses	Yes	Multiple activities	Yes	Gridded	Unknown	Watershed	2.5	2010	>2000	No	NA	No
36	Id-01	Id-01 36	2006	Molnar, P., Burlando, P., Kirsch, J., & Hinz, E.	Model investigations of the effects of land-use changes and forest damage on erosion in mountainous environments	Proceedings	NA	Water	Sheet and rill	Gross erosion	Quantitative	Unknown		Unknown	Land use change	Present	Europe	Switzerland	Vogelbach	47.06	8.71	1.55	Unknown	Point	Sub-hourly	2130		Field mapping	All land uses	Yes	Field observations	Unknown	Unknown	Unknown	Watershed	Unknown	1986	≤2000	Yes	Measured erosion rates	Yes
37	Id-01	Id-01 37	2016	Pásztor, L., Waltner, I., Centeri, C., Belényesi, M., & Takács, K.	Soil erosion of Hungary assessed by spatially explicit modelling	Journal of Maps	10.1080/17445647.2016.1233913	Water	Sheet and rill	Gross erosion	Quantitative	Unknown		USLE	General	Present	Europe	Hungary	Hungary	47.07	19.54	93030	Unknown	Unknown	Unknown	Unknown		Existing map	All land uses	No	General field visits	No	Gridded	Unknown	National	100	2006	>2000	No	NA	No
38	Id-01	Id-01 38	2016	Pásztor, L., Waltner, I., Centeri, C., Belényesi, M., & Takács, K.	Soil erosion of Hungary assessed by spatially explicit modelling	Journal of Maps	10.1080/17445647.2016.1233913	Water	Sheet and rill	Gross erosion	Quantitative	Unknown		PESERA	General	Present	Europe	Hungary	Hungary	47.07	19.54	93030	Unknown	Unknown	Unknown	Unknown		Existing map	All land uses	No	General field visits	No	Gridded	Unknown	National	120	2006	>2000	No	NA	No
39	Id-01	Id-01 39	2013	Šír, B., & Richnavský, J	GIS Evaluation of Erosion-Sedimentation Risk Caused by Extreme Convective Rainstorms: Case Study of the Stonávka River Catchment, Czech Republic	Book	NA	Water	Sheet and rill	Soil redistribution	Quantitative	Unknown		USPED	General	Present	Europe	Czech Republic	Stonávka River	49.72	18.51	131	Unknown	Point	Sub-hourly	Unknown		Existing map	All land uses	No	General field visits	No	Gridded	Unknown	Watershed	Unknown	2009	>2000	No	NA	No
40	Id-01	Id-01 40	2016	Novotný, I., Žížala, D., Kapička, J., Beitlerová, H., Mistr, M., Kristenová, H., & Papaj, V.	Adjusting the CPmax factor in the Universal Soil Loss Equation (USLE): areas in need of soil erosion protection in the Czech Republic	Journal of Maps	10.1080/17445647.2016.1157834	Water	Sheet and rill	Gross erosion	Quantitative	Unknown		USLE	General	Present	Europe	Czech Republic	Czech Republic	49.82	15.45	78866	Unknown	Unknown	Unknown	950		Existing map	All land uses	No	General field visits	No	Gridded	Unknown	National	50	Unknown	Unknown	No	NA	No
41	Id-01	Id-01 41	2017	Didoné, E. J., Minella, J. P. G., & Evrard, O	Measuring and modelling soil erosion and sediment yields in a largecultivated catchment under no-till of Southern Brazil	Soil & Tillage Research	10.1016/j.still.2017.05.011	Water	Sediment budget	Soil redistribution	Quantitative	1.13		WaTEM/SEDEM	Soil and water conservation	Present	South America	Brazil	Conceição catchment	-28.45	-53.97	800	2011-2015	Point	Monthly	1875		Existing map	All land uses	Yes	Measurements	No	Maps	Unknown	Watershed	Unknown	2011–2015	>2000	Yes	Measured SY	Yes
42	Id-01	Id-01 42	2011	Belhouchette, H., Louhichi, K., Therond, O., Mouratiadou, I., Wery, J., Van Ittersum, M., & Flichman, G.	Assessing the impact of the Nitrate Directive on farming systems using a bio-economic modelling chain	Agricultural Systems	10.1016/j.agsy.2010.09.003	Water	Sediment budget	Soil redistribution	Quantitative	1.2		WaTEM/SEDEM	General	Present	Europe	France	Midi-Pyrenees	44.09	1.51	25400	Unknown	Unknown	Unknown	Unknown		Existing map	Arable land	No	General field visits	No	Gridded	Unknown	Regional	Unknown	2003	>2000	Yes	Measured erosion rates	No
43	Id-01	Id-01 43	2011	Belhouchette, H., Louhichi, K., Therond, O., Mouratiadou, I., Wery, J., Van Ittersum, M., & Flichman, G.	Assessing the impact of the Nitrate Directive on farming systems using a bio-economic modelling chain	Agricultural Systems	10.1016/j.agsy.2010.09.003	Humans (tillage)	Sediment budget	Net erosion	Quantitative	Unknown		TillEM	General	Present	Europe	France	Midi-Pyrenees	44.09	1.51	25400	Unknown	Unknown	Unknown	Unknown		Existing map	Arable land	No	General field visits	No	Gridded	Unknown	Regional	Unknown	2003	>2000	Yes	Measured erosion rates	No
44	Id-01	Id-01 44	2014	Yu Liu, Bojie Fu	Assessing sedimentological connectivity using WATEM/SEDEM model in a hilly and gully watershed of the Loess Plateau, China	Ecological Indicators	10.1016/j.ecolind.2016.01.055	Water	Sediment budget	Soil redistribution	Quantitative	18.15		WaTEM/SEDEM	General	Present	Asia	China	Nianzhuang	36.66	109.51	54.2	Unknown	Point	Daily	527		Remote sensing & GIS mapping	All land uses	Yes	Field observations	No	Gridded	Unknown	Watershed	10	2006	>2000	Yes	Measured SY	Yes
45	Id-01	Id-01 45	2017	Zhu, X., Wang, X., Zeng, S., & Zhou, W.	Simulation of runoff and sediment yield in Zhuxi watershed in changting county of China based on SWAT model	IEEE International Geoscience and Remote Sensing Symposium	NA	Water	Sediment yield	Net erosion	Quantitative	10.44		SWAT	General	Present	Asia	China	Zhuxi watershed	25.83	116.33	44.96	2013-2015	Point	Daily	Unknown		Remote sensing & GIS mapping	All land uses	No	Unknown	No	Maps	Unknown	Watershed	10	2013-2015	>2000	Yes	Measured SY	Yes
46	Id-01	Id-01 46	2017	Vigiak, O., Malagó, A., Bouraoui, F., Vanmaercke, M., Obreja, F., Poesen, J., ... & Grošelj, S	Modelling sediment fluxes in the Danube River Basin with SWAT	Science of the Total Environment	10.1016/j.scitotenv.2017.04.236	Water	Sediment yield	Net erosion	Quantitative	2.8		SWAT	General	Present	Europe	NA	Danube River Basin	44.66	21.67	800000	1980-2009	Gridded	Annual	597		Existing map	All land uses	No	Unknown	No	Gridded	Unknown	Watershed	100	1995-2009	Both	Yes	Measured SY	Yes
47	Id-01	Id-01 47	2017	Hancock, G. R., Webb, A. A., & Turner, L.	Sediment transport in forested head water catchments - Calibration and validation of a soil erosion and landscape evolution model	Journal of Hydrology	10.1016/j.jhydrol.2017.08.049	Water	Sediment yield	Net erosion	Quantitative	15		SIBERIA LEM	General	Present	Oceania	Australia	Karuah HydrologyResearch Area	-32.62	151.94	0.97	2005-2012	Point	Annual	1606		Field mapping	Forest	Yes	Measurements	Yes	Point	Unknown	Watershed	1	2011	>2000	Yes	Measured SY	Yes
48	Id-01	Id-01 48	2017	Hancock, G. R., Webb, A. A., & Turner, L.	Sediment transport in forested head water catchments - Calibration and validation of a soil erosion and landscape evolution model	Journal of Hydrology	10.1016/j.jhydrol.2017.08.049	Water	Sediment yield	Net erosion	Quantitative	13.3		SIBERIA LEM	General	Present	Oceania	Australia	Karuah HydrologyResearch Area	-32.62	151.94	0.97	2005-2012	Point	Annual	1606		Field mapping	Forest	Yes	Measurements	Yes	Point	Unknown	Watershed	1	2011	>2000	Yes	Measured SY	Yes
49	Id-01	Id-01 49	2017	Valero, C., Alonso, C., De Miguel, R. J., Fernandez-Delgado, C., & de Jalon, D. G	Response of fish communities in rivers subjected to a high sediment load	Limnologica	10.1016/j.limno.2016.04.002	Water	Sediment yield	Net erosion	Quantitative	7.01		FSM	General	Present	Europe	Spain	Bembézar	37.78	-5.22	1960	Unknown	Unknown	Unknown	Unknown		Unknown	Unknown	No	Unknown	No	Unknown	Unknown	Watershed	NA	2000	≤2000	No	NA	No
50	Id-01	Id-01 50	2017	Valero, C., Alonso, C., De Miguel, R. J., Fernandez-Delgado, C., & de Jalon, D. G	Response of fish communities in rivers subjected to a high sediment load	Limnologica	10.1016/j.limno.2016.04.002	Water	Sediment yield	Net erosion	Quantitative	9.21		FSM	General	Present	Europe	Spain	Guadajoz	37.57	-5.67	2410	Unknown	Unknown	Unknown	Unknown		Unknown	Unknown	No	Unknown	No	Unknown	Unknown	Watershed	NA	2000	≤2000	No	NA	No
51	Id-01	Id-01 51	2016	Mirmousavi, S. H.	Regional modeling of wind erosion in the North West and South West of Iran	Eurasian Soil Science	https://doi.org/10.1134/S1064229316080081	Wind	Sensitivity mapping	NA	Qualitative	NA		Fuzzy&GIS	General	Present	Asia	Iran	West-Iran	35.99	48	Unknown	1970-2010	Gridded	Daily	275		Existing map, remote sensing & GIS mapping	All land uses	Yes	Field observations	No	Gridded	Unknown	Regional	250	2010	>2000	Yes	NA	No
52	Id-01	Id-01 52	2017	Chan, R., Baffaut, C., Thompson, A., & Sadler, J.	Validating the Soil Vulnerability Index for a claypan watershed	CATENA	10.1016/j.catena.2016.03.009	Water	Sediment yield	Net erosion	Quantitative	Unknown		SWAT	General	Present & past	North America	United States of America (USA)	Goodwater Creek Experimental Watershed	39	-91.9	72	1993-2010	Point	Daily	981		Existing map	All land uses	No	Unknown	No	Gridded	Unknown	Watershed	10	1993-2010	Both	Yes	Measured SY	Yes
53	Id-01	Id-01 53	2010	Wen-Chieh Chou	Modelling Watershed Scale Soil Loss Prediction and Sediment Yield Estimation	Water Resources Management	10.1007/s11269-009-9539-6	Water	Sediment yield	Net erosion	Quantitative	8.5	Approx. average	GeoUSLE	General	Present	Asia	China	Dai-Chia River	24.41	121.35	523.7	Unknown	Unknown	Unknown	2098		Remote sensing & GIS mapping	All land uses	No	General field visits	No	Gridded	Unknown	Watershed	40	Unknown	Unknown	No	NA	No
54	Id-01	Id-01 54	2016	Erik M. Cadaret, Sayjro K. Nouwakpo, Kenneth C. McGwire, Mark A. Weltz, Robert R. Blank	Experimental investigation of the effect of vegetation on soil, sediment erosion, and salt transport processes in the Upper Colorado River Basin Mancos Shale formation, Price, Utah, USA	CATENA	http://dx.doi.org/10.1016/j.catena.2016.08.024	Water	Sheet and rill	Net erosion	Qualitative	NA		RHEM	General	Present	North America	United States of America (USA)	Price (Utah) Site1	38.97	-111.12	1.2e-05	2014	Point	Sub-hourly	227		Field mapping	Grassland/ rangeland	Yes	Measurements	Yes	Point	Unknown	Plot	NA	2014	>2000	Yes	Measured erosion rates	Yes
55	Id-01	Id-01 55	2016	Erik M. Cadaret, Sayjro K. Nouwakpo, Kenneth C. McGwire, Mark A. Weltz, Robert R. Blank	Experimental investigation of the effect of vegetation on soil, sediment erosion, and salt transport processes in the Upper Colorado River Basin Mancos Shale formation, Price, Utah, USA	CATENA	http://dx.doi.org/10.1016/j.catena.2016.08.024	Water	Sheet and rill	Net erosion	Qualitative	NA		RHEM	General	Present	North America	United States of America (USA)	Price (Utah) Site2	39.46	-110.6	1.2e-05	2014	Point	Sub-hourly	227		Field mapping	Grassland/ rangeland	Yes	Measurements	Yes	Point	Unknown	Plot	NA	2014	>2000	Yes	Measured erosion rates	Yes
56	Id-01	Id-01 56	2017	Xuekai Chen, Xiaobo Liu, Wenqi Peng, Fei Dong, Zhihua Huang and Ruonan Wang	Non-Point Source Nitrogen and Phosphorus Assessment and Management Plan with an Improved Method in Data-Poor Regions	water	10.3390/w10010017	Water	Sheet and rill	Gross erosion	Quantitative	23.84		RUSLE	Soil and water conservation	Present	Asia	China	Yunnan Province	26.45	100.66	318.3	2006-2016	Point	Monthly	740.9		Remote sensing & GIS mapping	All land uses	No	Unknown	No	Gridded	Unknown	Watershed	100	2016	>2000	No	NA	No
57	Id-01	Id-01 57	2010	Fu, S., Cao, L., Liu, B., Wu, Z., & Savabi, M. R.	Effects of DEM grid size on predicting soil loss from small watersheds in China	Environmental Earth Sciences	NA	Water	Sheet and rill	Gross erosion	Quantitative	Unknown		CSLE	General	Present	Asia	China	Dontaigou	40.37	116.58	1.45	Unknown	Unknown	Unknown	499		Field mapping	All land uses	No	General field visits	No	Gridded	Unknown	Watershed	2	Unknown	Unknown	No	NA	No
58	Id-01	Id-01 58	2017	Pasquale Borrelli, David A. Robinson, Larissa R. Fleischer, Emanuele Lugato, Cristiano Ballabio, Christine Alewell, Katrin Meusburger, Sirio Modugno, Brigitta Schütt, Vito Ferro, Vincenzo Bagarello, Kristof Van Oost, Luca Montanarella & Panos Panagos	An assessment of the global impact of 21st century land use change on soil erosion	Nature communications	10.1038/s41467-017-02142-7	Water	Sheet and rill	Gross erosion	Quantitative	2.8		RUSLE	Land use change	Present	Global	NA	Global	NA	NA	NA	Unknown	Gridded	Annual	Unknown		Remote sensing & GIS mapping	All land uses	No	Unknown	No	Gridded	Unknown	Global	250	2001;2012	>2000	Yes	Comparisons with results from other models	No
59	Id-01	Id-01 59	2017	Bing Guo, Fei-Fei Zhang, Guang Yang, Cai-Hong Sun, Fang Han & Lin Jiang	Improved estimation method of soil wind erosion based on remote sensing and geographic information system in the Xinjiang Uygur Autonomous Region, China	Geomatics, Natural Hazards and Risk	10.1080/19475705.2017.1386723	Wind	Sensitivity mapping	NA	Qualitative	NA		Customized approach	General	Present	Asia	China	Xinjiang Uygur Autonomous Region	41.83	84.83	1660000	2010-2015	Point	Daily	Unknown		Remote sensing & GIS mapping	All land uses	Yes	Field observations	No	Gridded	Unknown	Regional	1000	2015	>2000	No	NA	No
60	Id-01	Id-01 60	2017	Gerald Busch	A spatial explicit scenario method to support participative regional land-use decisions regarding economic and ecological options of short rotation coppice (SRC) for renewable energy production on arable land: case study application for the Göttingen district, Germany	Energy, Sustainability and Society	NA	Water	Sheet and rill	Gross erosion	Quantitative	Unknown		RUSLE	Ploughing	Present	Europe	Germany	Göttingen	51.54	9.9	1118	1981-2010	Unknown	Annual	700		Existing map	All land uses	No	Unknown	No	Maps	Unknown	Regional	Unknown	2000;2030	>2000	No	NA	No
61	Id-01	Id-01 61	2017	Bo Yang, Quanjiu Wang	Soil erosion assessment in the core area of the Loss Plateau	IOP Conference Series: Earth and Environmental Science	10.1088/1755-1315/94/1/012117	Water	Sheet and rill	Gross erosion	Quantitative	49.6		CWEHP	General	Present & past	Asia	China	Yulin	38.76	109.36	12839	2000-2013	Point	Daily	885		Existing map, remote sensing & GIS mapping	All land uses	No	General field visits	No	Shapefile	Unknown	Regional	Unknown	2000;2005:2013	>2000	No	NA	No
62	Id-01	Id-01 62	2017	Desalew Meseret Moges, H. Gangadhara Bhat	Integration of geospatial technologies with RUSLE for analysis of land use/cover change impact on soil erosion: case study in Rib watershed, north‑western highland Ethiopia	Environmental Earth Sciences	10.1007/s12665-017-7109-4	Water	Sheet and rill	Gross erosion	Quantitative	54		RUSLE	Land use change	Present & past	Africa	Ethiopia	Rib watershed	13.49	38.41	1975	1986–2016	Point	Monthly	1503.43		Remote sensing & GIS mapping	All land uses	Yes	Field observations	No	Maps	Unknown	Watershed	30	1986; 2016	Both	Yes	Expert knowledge	No
63	Id-01	Id-01 63	2016	Rizeei, H. M., Saharkhiz, M. A., Pradhan, B., & Ahmad, N.	Soil erosion prediction based on land cover dynamics at the Semenyih watershed in Malaysia using LTM and USLE models	Geocarto International	http://dx.doi.org/10.1080/10106049.2015.1120354	Water	Sheet and rill	Net erosion	Quantitative	134.5	Approx. average	RUSLE-SDR	General	Present	Asia	Malaysia	Semenyih	2.94	101.84	268.4	1970-2012	Gridded	Annual	2245		Remote sensing & GIS mapping	All land uses	Yes	Field observations	No	Maps	Unknown	Watershed	20	2004;2010;2016	>2000	Yes	Measured SY	No
64	Id-01	Id-01 64	2016	Rizeei, H. M., Saharkhiz, M. A., Pradhan, B., & Ahmad, N.	Soil erosion prediction based on land cover dynamics at the Semenyih watershed in Malaysia using LTM and USLE models	Geocarto International	http://dx.doi.org/10.1080/10106049.2015.1120354	Water	Sheet and rill	Gross erosion	Quantitative	152.2	Approx. average	RUSLE	General	Present	Asia	Malaysia	Semenyih	2.94	101.84	268.4	1970-2012	Gridded	Annual	2245		Remote sensing & GIS mapping	All land uses	Yes	Field observations	No	Maps	Unknown	Watershed	20	2004;2010;2016	>2000	Yes	Measured SY	No
65	Id-01	Id-01 65	2017	Andrew Sharpley, Peter Kleinman, Claire Baffaut, Doug Beegle, Carl Bolster, Amy Collick, Zachary Easton, John Lory, Nathan Nelson, Deanna Osmond, David Radcliffe, Tamie Veith, and Jennifer Weld	Evaluation of Phosphorus Site Assessment Tools: Lessons from the USA	Journal of Environmental Quality	10.2134/jeq2016.11.0427	Water	Sheet and rill	Gross erosion	Quantitative	Unknown		EPIC	General	Unknown	North America	United States of America (USA)	National-scale	39.6	-87.3	Unknown	Unknown	Unknown	Unknown	Unknown		Unknown	Unknown	Unknown	Unknown	Unknown	Unknown	Unknown	Regional	Unknown	Unknown	Unknown	Unknown	Unknown	Unknown
66	Id-01	Id-01 66	2016	Kh. M. Darwish, W. A. M. Abdel Kawy, A. A. Afifi & R. Zölitz	Estimating the rainfall erosivity for management planning in the Eastern Desert, Egypt	Geocarto International	10.1080/10106049.2015.1120352	Water	Sheet and rill	Gross erosion	Quantitative	1.26	Approx. average	RUSLE	General	Present	Africa	Egypt	Eastern Desert	25	33	147820	NA	Gridded	Monthly	27		Remote sensing & GIS mapping	All land uses	Yes	Field observations	No	Gridded	Unknown	Regional	30	2013	>2000	No	NA	No
67	Id-01	Id-01 67	2016	Mahendra Nakil & Mohan Khire	Effect of slope steepness parameter computations on soil loss estimation: review of methods using GIS	Geocarto International	10.1080/10106049.2015.1120349	Water	Sheet and rill	Net erosion	Quantitative	33.7		RUSLE-SDR	General	Present	Asia	India	Gangapur reservoir	20.001	73.198	365	1980-2010	Gridded	Sub-hourly	2000		Remote sensing & GIS mapping	All land uses	Yes	Field observations	No	Gridded	Unknown	Plot	20	2011	>2000	Yes	Measured SY	No
68	Id-01	Id-01 68	1998	Schaub, D., Meier-Zielinski, S., Goetz, R.,	Simulating long-term erosion effects on soil productivity for central Switzerland using the EPIC model	Proceedings	NA	Water	Sheet and rill	Gross erosion	Quantitative	Unknown		EPIC	General	Present & past	Europe	Switzerland	Baldeggersse	47.2	8.25	0.1	1980-1990	Point	Annual	1100		Field mapping	Agriculture, generic	No	Sampling	Yes	Point	Unknown	Hillslope	NA	1900-2000	≤2000	No	NA	No
69	Id-01	Id-01 69	2016	Parras-Alcántara, L., Lozano-García, B., Keesstra, S., Cerdà, A., & Brevik, E. C.	Long-term effects of soil management on ecosystem services and soil loss estimation in olive grove top soils	Science of the Total Environment	http://dx.doi.org/10.1016/j.scitotenv.2016.07.016	Water	Sheet and rill	Gross erosion	Quantitative	6.6		RUSLE	Soil and water conservation	Present	Europe	Spain	Garcíez-Torredelcampo-Jaén	37.83	-3.86	0.01	1963-2007	Point	Daily	645		Field mapping	Arable land	Yes	Measurements	Yes	Point	Unknown	Hillslope	NA	2003-2013	>2000	Yes	Measured erosion rates	No
70	Id-01	Id-01 70	2016	Parras-Alcántara, L., Lozano-García, B., Keesstra, S., Cerdà, A., & Brevik, E. C.	Long-term effects of soil management on ecosystem services and soil loss estimation in olive grove top soils	Science of the Total Environment	http://dx.doi.org/10.1016/j.scitotenv.2016.07.016	Water	Sheet and rill	Gross erosion	Quantitative	2.29		RUSLE	Soil and water conservation	Present	Europe	Spain	Garcíez-Torredelcampo-Jaén	37.83	-3.86	0.01	1963-2007	Point	Daily	645		Field mapping	Arable land	Yes	Measurements	Yes	Point	Unknown	Hillslope	NA	2003-2013	>2000	Yes	Measured erosion rates	No
71	Id-01	Id-01 71	2016	Parras-Alcántara, L., Lozano-García, B., Keesstra, S., Cerdà, A., & Brevik, E. C.	Long-term effects of soil management on ecosystem services and soil loss estimation in olive grove top soils	Science of the Total Environment	http://dx.doi.org/10.1016/j.scitotenv.2016.07.016	Water	Sheet and rill	Gross erosion	Quantitative	0.71		RUSLE	Soil and water conservation	Present	Europe	Spain	Garcíez-Torredelcampo-Jaén	37.83	-3.86	0.01	1963-2007	Point	Daily	645		Field mapping	Arable land	Yes	Measurements	Yes	Point	Unknown	Hillslope	NA	2003-2013	>2000	Yes	Measured erosion rates	No
72	Id-01	Id-01 72	2007	R. C. Izaurralde & J. R. Williams & W. M. Post & A. M. Thomson & W. B. McGill & L. B. Owens & R. Lal	Long-term modeling of soil C erosion and sequestration at the small watershed scale	Climatic Change	10.1007/s10584-006-9167-6	Water	Sheet and rill	Gross erosion	Quantitative	1.92		EPIC	Soil and water conservation	Present & past	North America	United States of America (USA)	North Appalachian W118	40.36	-81.82	4.24	1956–2002	Point	Daily	973		Field mapping	Arable land	Yes	Sampling	Yes	Point	Unknown	Hillslope	NA	1971-2001	≤2000	No	NA	No
73	Id-01	Id-01 73	2007	R. C. Izaurralde & J. R. Williams & W. M. Post & A. M. Thomson & W. B. McGill & L. B. Owens & R. Lal	Long-term modeling of soil C erosion and sequestration at the small watershed scale	Climatic Change	10.1007/s10584-006-9167-6	Water	Sheet and rill	Gross erosion	Quantitative	2.96		EPIC	Soil and water conservation	Present & past	North America	United States of America (USA)	North Appalachian W128	40.36	-81.82	4.24	1956–2002	Point	Daily	973		Field mapping	Arable land	Yes	Sampling	Yes	Point	Unknown	Hillslope	NA	1971-2001	≤2000	No	NA	No
74	Id-01	Id-01 74	2007	R. C. Izaurralde & J. R. Williams & W. M. Post & A. M. Thomson & W. B. McGill & L. B. Owens & R. Lal	Long-term modeling of soil C erosion and sequestration at the small watershed scale	Climatic Change	10.1007/s10584-006-9167-6	Water	Sheet and rill	Gross erosion	Quantitative	4.71		EPIC	Soil and water conservation	Present & past	North America	United States of America (USA)	North Appalachian W188	40.36	-81.82	4.24	1956–2002	Point	Daily	973		Field mapping	Arable land	Yes	Sampling	Yes	Point	Unknown	Hillslope	NA	1971-2001	≤2000	No	NA	No
75	Id-01	Id-01 75	2017	N. Efthimiou, E. Lykoudi & C. Karavitis	Comparative analysis of sediment yield estimations using different empirical soil erosion models	Hydrological Sciences Journal	10.1080/02626667.2017.1404068	Water	Sediment yield	Net erosion	Quantitative	7.8		EPM	General	Present	Europe	Greece	Arachthos basin	39.01	21	3741	1965-1976	Gridded	Annual	1534		Existing map	All land uses	No	Unknown	No	Maps	Unknown	Watershed	50	2000	≤2000	Yes	Measured SY	No
76	Id-01	Id-01 76	2016	B.P. Ganasri, H. Ramesh	Assessment of soil erosion by RUSLE model using remote sensing and GIS - A case study of Nethravathi Basin	Geoscience Frontiers	http://dx.doi.org/10.1016/j.gsf.2015.10.007	Water	Sheet and rill	Gross erosion	Quantitative	1.56	151	RUSLE	General	Present	Asia	India	Nethravathi Basin	12.88	75.09	3128	2000-2009	Gridded	Monthly	4160		Remote sensing & GIS mapping	All land uses	Yes	Measurements	No	Maps	Unknown	Watershed	30	2009	>2000	Yes	Measured SY	No
77	Id-01	Id-01 77	2016	Zare, M., Samani, A. A. N., Mohammady, M., Teimurian, T., & Bazrafshan, J.	Simulation of soil erosion under the influence of climate change scenarios	Environmental Earth Sciences	DOI 10.1007/s12665-016-6180-6	Water	Sheet and rill	Gross erosion	Quantitative	21.82		RUSLE	Climate change	Present & future	Asia	Iran	Kasilian	35.66	53.3	342.86	1991–2010	Gridded	Annual	733.3		Existing map	All land uses	No	General field visits	No	Gridded	Unknown	Watershed	30	2011; 2030;2050	>2000	No	NA	No
78	Id-01	Id-01 78	2011	Kondwani G. Munthali, Brian J. Irvine and Yuji Murayama	Reservoir Sedimentation and Flood Control: Geographical Information System to Estimate Sediment Yield of the Songwe River Watershed in Malawi	Sustainability	10.3390/su3010254	Water	Sheet and rill	Gross erosion	Quantitative	21	Approx. average	PESERA	General	Present	Africa	Malawi	Songwe River	-9.69	33.54	4278	Unknown	Gridded	Monthly	Unknown		Remote sensing & GIS mapping	All land uses	Yes	Field observations	No	Gridded	Unknown	Watershed	90	2003	>2000	Yes	Measured SY	Yes
79	Id-01	Id-01 79	2016	Fenta, A. A., Yasuda, H., Shimizu, K., Haregeweyn, N., & Negussie, A.	Dynamics of Soil Erosion as Influenced by Watershed Management Practices: A Case Study of the Agula Watershed in the Semi-Arid Highlands of Northern Ethiopia	Environ Manage	10.1007/s00267-016-0757-4	Water	Sheet and rill	Gross erosion	Quantitative	16.6	Approx. average	RUSLE	Land use change	Present & past	Africa	Ethiopia	Agula	13.73	39.69	442	1992-2012	Gridded	Sub-hourly	593		Remote sensing & GIS mapping	All land uses	Yes	Measurements	No	Maps	Unknown	Watershed	30	1990;2000;2012	Both	Yes	Measured erosion rates	No
80	Id-01	Id-01 80	2011	V. Prasannakumar & H. Vijith & N. Geetha & R. Shiny	Regional Scale Erosion Assessment of a Sub-tropical Highland Segment in the Western Ghats of Kerala, South India	Water Resources Management	NA	Water	Sheet and rill	Gross erosion	Quantitative	24.76		RUSLE	General	Present	Asia	India	Munnar Forest Division	10.02	77.03	1341	2005-2008	Gridded	Monthly	2790		Remote sensing & GIS mapping	All land uses	No	General field visits	No	Shapefile	Unknown	Watershed	20	Unknown	Unknown	No	NA	No
81	Id-01	Id-01 81	2011	Arabinda Sharma · Kamlesh N. Tiwari · P. B. S. Bhadoria	Effect of land use land cover change on soil erosion potential in an agricultural watershed	Environmental Monitoring and Assessment	10.1007/s10661-010-1423-6	Water	Sheet and rill	Gross erosion	Quantitative	12.66	Approx. average	RUSLE	General	Present & past	Asia	India	Maithon	24.2	86.2	5553	1993-2002	Gridded	Monthly	Unknown		Remote sensing & GIS mapping	Agriculture, generic	No	General field visits	No	Gridded	Unknown	Watershed	200	1989;2004	Both	No	NA	No
82	Id-01	Id-01 82	2011	Viglizzo, E. F., Frank, F. C., CarreÑo, L. V., Jobbagy, E. G., Pereyra, H., Clatt, J., ... & Ricard, M. F.	Ecological and environmental footprint of 50 years of agricultural expansion in Argentina	Global Change Biology	10.1111/j.1365-2486.2010.02293.x	Water	Sheet and rill	Gross erosion	Quantitative	9.53	Approx. average	RUSLE	General	Present & past	South America	Argentina	Argentina	-38.56	-63.72	1470000	Unknown	Gridded	Monthly	Unknown		Existing map	All land uses	No	General field visits	No	Gridded	Unknown	National	Unknown	1960;1990;2005	Both	No	NA	No
83	Id-01	Id-01 83	2011	Podmanicky, L., Balázs, K., Belényesi, M., Centeri, C., Kristóf, D., & Kohlheb, N.	Modelling soil quality changes in Europe. An impact assessment of land use change on soil quality in Europe	Ecological Indicators	10.1016/j.ecolind.2009.08.002	Water	Sheet and rill	Gross erosion	Quantitative	21.7	Approx. average	RUSLE	General	Present & future	Europe	NA	Europe	48.32	8.7	NA	1989-2010	Gridded	Daily	NA		Existing map	All land uses	No	General field visits	No	Gridded	Unknown	Continental	1000	2000;2024	>2000	Yes	Comparisons with results from other models	No
84	Id-01	Id-01 84	2016	Srivastava, R. K., & Imtiyaz, M.	Testing of Coupled SCS Curve Number Model for Estimating Runoff and Sediment Yield for Eleven Watersheds	Journal of the Geological Society of India	NA	Water	Sheet and rill	Net erosion	Quantitative	0.152		USLE-SDR	General	Present	Asia	India	Banikdih	23.5	86.16	64	Unknown	Unknown	Unknown	Unknown		Existing map	All land uses	Unknown	Unknown	Unknown	Unknown	Unknown	Watershed	Unknown	Unknown	Unknown	Yes	Measured SY	Yes
85	Id-01	Id-01 85	2016	Srivastava, R. K., & Imtiyaz, M.	Testing of Coupled SCS Curve Number Model for Estimating Runoff and Sediment Yield for Eleven Watersheds	Journal of the Geological Society of India	NA	Water	Sheet and rill	Net erosion	Quantitative	0.366		USLE-SDR	General	Present	Asia	India	Banha	24.23	85.2	17.5	Unknown	Unknown	Unknown	Unknown		Existing map	All land uses	Unknown	Unknown	Unknown	Unknown	Unknown	Watershed	Unknown	Unknown	Unknown	Yes	Measured SY	Yes
86	Id-01	Id-01 86	2016	Srivastava, R. K., & Imtiyaz, M.	Testing of Coupled SCS Curve Number Model for Estimating Runoff and Sediment Yield for Eleven Watersheds	Journal of the Geological Society of India	NA	Water	Sheet and rill	Net erosion	Quantitative	0.263		USLE-SDR	General	Present	Asia	India	Nekpura	24.18	86.33	60.3	Unknown	Unknown	Unknown	Unknown		Existing map	All land uses	Unknown	Unknown	Unknown	Unknown	Unknown	Watershed	Unknown	Unknown	Unknown	Yes	Measured SY	Yes
87	Id-01	Id-01 87	2016	Srivastava, R. K., & Imtiyaz, M.	Testing of Coupled SCS Curve Number Model for Estimating Runoff and Sediment Yield for Eleven Watersheds	Journal of the Geological Society of India	NA	Water	Sheet and rill	Net erosion	Quantitative	0.253		USLE-SDR	General	Present	Asia	India	Girdih	24.18	86.33	730	Unknown	Unknown	Unknown	Unknown		Existing map	All land uses	Unknown	Unknown	Unknown	Unknown	Unknown	Watershed	Unknown	Unknown	Unknown	Yes	Measured SY	Yes
88	Id-01	Id-01 88	2016	Srivastava, R. K., & Imtiyaz, M.	Testing of Coupled SCS Curve Number Model for Estimating Runoff and Sediment Yield for Eleven Watersheds	Journal of the Geological Society of India	NA	Water	Sheet and rill	Net erosion	Quantitative	0.376		USLE-SDR	General	Present	Asia	India	Karsa	24.21	85.35	27.9	Unknown	Unknown	Unknown	Unknown		Existing map	All land uses	Unknown	Unknown	Unknown	Unknown	Unknown	Watershed	Unknown	Unknown	Unknown	Yes	Measured SY	Yes
89	Id-01	Id-01 89	2016	Srivastava, R. K., & Imtiyaz, M.	Testing of Coupled SCS Curve Number Model for Estimating Runoff and Sediment Yield for Eleven Watersheds	Journal of the Geological Society of India	NA	Water	Sheet and rill	Net erosion	Quantitative	0.124		USLE-SDR	General	Present	Asia	India	Pokhariya	24.25	86.2	64	Unknown	Unknown	Unknown	Unknown		Existing map	All land uses	Unknown	Unknown	Unknown	Unknown	Unknown	Watershed	Unknown	Unknown	Unknown	Yes	Measured SY	Yes
90	Id-01	Id-01 90	2016	Srivastava, R. K., & Imtiyaz, M.	Testing of Coupled SCS Curve Number Model for Estimating Runoff and Sediment Yield for Eleven Watersheds	Journal of the Geological Society of India	NA	Water	Sheet and rill	Net erosion	Quantitative	0.198		USLE-SDR	General	Present	Asia	India	Kashipur	23.6	86.66	28.16	Unknown	Unknown	Unknown	Unknown		Existing map	All land uses	Unknown	Unknown	Unknown	Unknown	Unknown	Watershed	Unknown	Unknown	Unknown	Yes	Measured SY	Yes
91	Id-01	Id-01 91	2016	Srivastava, R. K., & Imtiyaz, M.	Testing of Coupled SCS Curve Number Model for Estimating Runoff and Sediment Yield for Eleven Watersheds	Journal of the Geological Society of India	NA	Water	Sheet and rill	Net erosion	Quantitative	0.429		USLE-SDR	General	Present	Asia	India	Mahulidih	23.6	86.66	28.16	Unknown	Unknown	Unknown	Unknown		Existing map	All land uses	Unknown	Unknown	Unknown	Unknown	Unknown	Watershed	Unknown	Unknown	Unknown	Yes	Measured SY	Yes
92	Id-01	Id-01 92	2016	Srivastava, R. K., & Imtiyaz, M.	Testing of Coupled SCS Curve Number Model for Estimating Runoff and Sediment Yield for Eleven Watersheds	Journal of the Geological Society of India	NA	Water	Sheet and rill	Net erosion	Quantitative	0.136		USLE-SDR	General	Present	Asia	India	Hurdag	23.81	85.59	23.04	Unknown	Unknown	Unknown	Unknown		Existing map	All land uses	Unknown	Unknown	Unknown	Unknown	Unknown	Watershed	Unknown	Unknown	Unknown	Yes	Measured SY	Yes
93	Id-01	Id-01 93	2016	Srivastava, R. K., & Imtiyaz, M.	Testing of Coupled SCS Curve Number Model for Estimating Runoff and Sediment Yield for Eleven Watersheds	Journal of the Geological Society of India	NA	Water	Sheet and rill	Net erosion	Quantitative	0.23		USLE-SDR	General	Present	Asia	India	Rajdhanwar	24.4	85.97	49.2	Unknown	Unknown	Unknown	Unknown		Existing map	All land uses	Unknown	Unknown	Unknown	Unknown	Unknown	Watershed	Unknown	Unknown	Unknown	Yes	Measured SY	Yes
94	Id-01	Id-01 94	2016	Srivastava, R. K., & Imtiyaz, M.	Testing of Coupled SCS Curve Number Model for Estimating Runoff and Sediment Yield for Eleven Watersheds	Journal of the Geological Society of India	NA	Water	Sheet and rill	Net erosion	Quantitative	0.234		USLE-SDR	General	Present	Asia	India	Nagwan	24.05	85.4	92.46	Unknown	Unknown	Unknown	Unknown		Existing map	All land uses	Unknown	Unknown	Unknown	Unknown	Unknown	Watershed	Unknown	Unknown	Unknown	Yes	Measured SY	Yes
95	Id-01	Id-01 95	2016	Chitsaz, N., & Malekian, A.	Development of a risk-based multi-criteria approach for watershed prioritization with consideration of soil erosion alleviation (case study of Iran)	Environmental Earth Sciences	NA	Water	NA	Gross erosion	Quantitative	2.8	Approx. average	IOWA	General	Present	Asia	Iran	Arangeh	35.9	51.11	101.9	Unknown	Unknown	Unknown	700		Existing map	All land uses	No	General field visits	No	Unknown	Unknown	Watershed	Unknown	Unknown	Unknown	No	NA	No
96	Id-01	Id-01 96	2016	Chitsaz, N., & Malekian, A.	Development of a risk-based multi-criteria approach for watershed prioritization with consideration of soil erosion alleviation (case study of Iran)	Environmental Earth Sciences	NA	Water	NA	Gross erosion	Quantitative	4.5	Approx. average	MPSIAC	General	Present	Asia	Iran	Arangeh	35.9	51.11	101.9	Unknown	Unknown	Unknown	700		Existing map	All land uses	No	General field visits	No	Unknown	Unknown	Watershed	Unknown	Unknown	Unknown	No	NA	No
97	Id-01	Id-01 97	2016	Vishwa N. Shardaand Prabhat R. Ojasvi	A revised soil erosion budget for India: role of reservoir sedimentation and land-use protection measures	Earth Surface Processes and Landforms	10.1002/esp.3965	Water	Sheet and rill	Gross erosion	Quantitative	36.23		USLE	General	Present	Asia	India	India	20.63	78.99	3287263	Unknown	Gridded	Annual	Unknown		Existing map	All land uses	No	General field visits	No	Shapefile	Unknown	National	10000	Unknown	Unknown	No	NA	No
98	Id-01	Id-01 98	2016	Vishwa N. Shardaand Prabhat R. Ojasvi	A revised soil erosion budget for India: role of reservoir sedimentation and land-use protection measures	Earth Surface Processes and Landforms	10.1002/esp.3965	Water	Sheet and rill	Net erosion	Quantitative	11.7		USLE-SDR	General	Present	Asia	India	India	20.63	78.99	3287263	Unknown	Gridded	Annual	Unknown		Existing map	All land uses	No	General field visits	No	Shapefile	Unknown	National	10000	Unknown	Unknown	No	NA	No
99	Id-01	Id-01 99	2007	Guevara-Pérez, E., & Márquez, A. M.	Comparison of Three Models to Predict Annual Sediment Yield in Caroni River Basin, Venezuela.	Journal of Urban and Environmental Engineering	NA	Water	Sediment yield	Net erosion	Quantitative	27		LangbeinSchumm	General	Present	South America	Venezuela	Caroní River	5	-62	Unknown	Unknown	Unknown	Monthly	Unknown		Existing map	All land uses	No	General field visits	No	Gridded	Unknown	Watershed	Unknown	Unknown	Unknown	Yes	Measured SY	No
100	Id-01	Id-01 100	2007	Guevara-Pérez, E., & Márquez, A. M.	Comparison of Three Models to Predict Annual Sediment Yield in Caroni River Basin, Venezuela.	Journal of Urban and Environmental Engineering	NA	Water	Sediment yield	Net erosion	Quantitative	17		Poesen	General	Present	South America	Venezuela	Caroní River	5	-62	Unknown	Unknown	Unknown	Monthly	Unknown		Existing map	All land uses	No	General field visits	No	Gridded	Unknown	Watershed	NA	Unknown	Unknown	Yes	Measured SY	No
101	Id-01	Id-01 101	2007	Guevara-Pérez, E., & Márquez, A. M.	Comparison of Three Models to Predict Annual Sediment Yield in Caroni River Basin, Venezuela.	Journal of Urban and Environmental Engineering	NA	Water	Sheet and rill	Net erosion	Quantitative	76		USLE-SDR	General	Present	South America	Venezuela	Caroní River	5	-62	Unknown	Unknown	Unknown	Monthly	Unknown		Existing map	All land uses	No	General field visits	No	Gridded	Unknown	Watershed	NA	Unknown	Unknown	Yes	Measured SY	No
102	Id-01	Id-01 102	2017	Litvin, L. F., Kiryukhina, Z. P., Krasnov, S. F., & Dobrovol’skaya, N. G.	Dynamics of agricultural soil erosion in European Russia	Eurasian Soil Science	10.1134/S1064229317110084	Water	Sheet and rill	Unknown	Quantitative	Unknown		Larionov	General	Present	Asia	Russia	Russia	55.65	37.65	Unknown	1961-2006	Point	Sub-hourly	Unknown		Unknown	Unknown	Yes	Measurements	Unknown	Unknown	Unknown	Unknown	Unknown	1991:2014	Both	Unknown	Unknown	Unknown
103	Id-01	Id-01 103	2016	Strehmel, A., Schmalz, B., & Fohrer, N.	Evaluation of Land Use, Land Management and Soil Conservation Strategies to Reduce Non-Point Source Pollution Loads in the Three Gorges Region, China	Environmental Management	10.1007/s00267-016-0758-3	Water	Sediment yield	Net erosion	Quantitative	Unknown		SWAT	General	Present	Asia	China	Xiangxi	28.31	109.73	3105	196.-2009	Point	Daily	1000		Remote sensing & GIS mapping	Arable land	Yes	Field observations	Yes	Gridded	Unknown	Watershed	30	2012	>2000	Yes	Measured SY	Yes
104	Id-01	Id-01 104	2017	Grum, B., Woldearegay, K., Hessel, R., Baartman, J. E., Abdulkadir, M., Yazew, E., ... & Geissen, V	Assessing the eﬀect of water harvesting techniques on event-basedhydrological responses and sediment yield at a catchment scale in northernEthiopia using the Limburg Soil Erosion Model (LISEM)	CATENA	10.1016/j.catena.2017.07.018	Water	Sediment yield	Net erosion	Quantitative	Unknown		LISEM	General	Present	Africa	Sudan	Gule catchment	39.46	13.88	12	2014-2015	Point	Hourly	Unknown		Field mapping	Arable land	Yes	Measurements	Yes	Point	Unknown	Watershed	Unknown	2014-2015	>2000	Yes	Measured SY	Yes
105	Id-01	Id-01 105	2017	Van Pelt, R. S., Hushmurodov, S. X., Baumhardt, R. L., Chappell, A., Nearing, M. A., Polyakov, V. O., & Strack, J. E.	The reduction of partitioned wind and water erosion byconservation agriculture	CATENA	10.1016/j.catena.2016.07.004	Water	Sheet and rill	Net erosion	Quantitative	6.85		MBM II	General	Present & past	North America	United States of America (USA)	Bushland	35.18	-102.07	Unknown	Unknown	Point	Unknown	461		Field mapping	Arable land	Yes	Sampling	Yes	Point	Unknown	Plot	NA	1984–2014	Both	Yes	Measured erosion rates	Yes
106	Id-01	Id-01 106	2017	Botero-Acosta, A., Chu, M. L., Guzman, J. A., Starks, P. J., & Moriasi, D. N.	Riparian erosion vulnerability model based on environmental features	Journal ofEnvironmental Management	10.1016/j.jenvman.2017.02.045	Water	Riparian erosion	Gross erosion	Quantitative	Unknown		MIKE-SHE	General	Present	North America	United States of America (USA)	Fort Cobb Reservoir Experimental Watershed	35	-98	800	2009-2012	Point	Daily	800		Existing map, remote sensing & GIS mapping	All land uses	Yes	Measurements	No	Maps	Unknown	Regional	Unknown	2009-2012	>2000	No	NA	No
107	Id-01	Id-01 107	2011	Vil´em Pechanec, Jan Brus, and Jan Caha	Determining Ecotones by Decision Support Systems	Dateso	NA	Water	Sheet and rill	Gross erosion	Quantitative	Unknown		USLE	General	Present	Europe	Czech Republic	Trkmanka	48.81	17.06	380	Unknown	Gridded	Annual	Unknown		Existing map	All land uses	No	General field visits	Unknown	Unknown	Unknown	Watershed	Unknown	2007	>2000	No	NA	No
108	Id-01	Id-01 108	2009	Ashish Pandey Æ Abhisekh Mathur Æ S. K. Mishra Æ B. C. Mal	Soil erosion modeling of a Himalayan watershed using RS and GIS	Environmental Earth Sciences	10.1007/s12665-009-0038-0	Water	Sheet and rill	Net erosion	Quantitative	75.66		MMF	General	Present	Asia	Tibet	Dikrong	27.19	93.75	1556	1988–2004	Gridded	Daily	Unknown		Remote sensing & GIS mapping	All land uses	No	General field visits	No	Gridded	Unknown	Watershed	100	1990;2001	≤2000	No	NA	No
109	Id-01	Id-01 109	2009	Ashish Pandey Æ Abhisekh Mathur Æ S. K. Mishra Æ B. C. Mal	Soil erosion modeling of a Himalayan watershed using RS and GIS	Environmental Earth Sciences	10.1007/s12665-009-0038-0	Water	Sheet and rill	Gross erosion	Quantitative	57.06		USLE	General	Present	Asia	Tibet	Dikrong	27.19	93.75	1556	1988–2004	Gridded	Daily	Unknown		Remote sensing & GIS mapping	All land uses	No	General field visits	No	Gridded	Unknown	Watershed	100	1990;2001	Both	No	NA	No
110	Id-01	Id-01 110	2011	John F. Boyle • Andy J. Plater • Claire Mayers • Simon D. Turner • Rob W. Stroud • Jerry E. Weber	Land use, soil erosion, and sediment yield at Pinto Lake, California: comparison of a simplified USLE model with the lake sediment record	Journal of Paleolimnology	10.1007/s10933-010-9491-8	Water	Sheet and rill	Gross erosion	Quantitative	Unknown		USLE	General	Present & past	North America	United States of America (USA)	Pinto Lake	36.95	-121.77	5.5	Unknown	Unknown	Unknown	570		Existing map, remote sensing & GIS mapping	All land uses	Yes	Field observations	No	Gridded	Unknown	Watershed	10	1790; 1853; 1939; 1997	≤2000	No	NA	No
111	Id-01	Id-01 111	2001	Jain, S. K., Kumar, S., & Varghese, J.	Estimation of soil erosion for a Himalayan watershed using GIS technique.	Water Resources Management	https://doi.org/10.1023/A:1012246029263	Water	Sheet and rill	Gross erosion	Quantitative	22		Morgan's model	General	Present	Asia	India	Dehra Dun	30.32	78.02	52	Unknown	Point	Daily	Unknown		Existing map	All land uses	No	General field visits	No	Unknown	Unknown	Watershed	NA	Unknown	Unknown	No	NA	No
112	Id-01	Id-01 112	2001	Jain, S. K., Kumar, S., & Varghese, J.	Estimation of soil erosion for a Himalayan watershed using GIS technique.	Water Resources Management	https://doi.org/10.1023/A:1012246029263	Water	Sheet and rill	Gross erosion	Quantitative	58		USLE	General	Present	Asia	India	Dehra Dun	30.32	78.02	52	Unknown	Point	Annual	Unknown		Existing map	All land uses	No	General field visits	No	Unknown	Unknown	Watershed	NA	Unknown	Unknown	No	NA	No
113	Id-01	Id-01 113	2011	hangshun ZHANG , Gaodi XIE, Chunlan LIU, Chunxia LU	Assessment of soil erosion under woodlands using USLE in China	Frontiers of Earth Science	10.1007/s11707-011-0158-1	Water	Sheet and rill	Gross erosion	Quantitative	3.82		USLE	General	Present	Asia	China	China	35.88	104.03	9596961	1968-1999	Gridded	Monthly	NA		Existing map	Forest	No	General field visits	No	Gridded	Unknown	National	100	2000	≤2000	No	NA	No
114	Id-01	Id-01 114	2017	Noori, H., Karami, H., Farzin, S., Siadatmousavi, S. M., Mojaradi, B., & Kisi, O	Investigation of RS and GIS techniques on MPSIAC model to estimate soil erosion	Natural Hazards	10.1007/s11069-017-3123-9	Water	Sediment yield	Net erosion	Quantitative	19.42		MPSIAC	Forest harvesting	Present & past	Asia	Iran	Lorestan Province	33.4	49.48	199.2	1976-2005	Point	Hourly	915		Remote sensing & GIS mapping	All land uses	No	Unknown	No	Maps	Unknown	Watershed	Unknown	1996:2005	Both	Yes	Measured SY	Yes
115	Id-01	Id-01 115	2011	Guo Yu Qiu,* Jing Yin, Fei Tian, and Shu Geng	Eff ects of the “Conversion of Cropland to Forest and Grassland Program” on the Water Budget of the Jinghe River Catchment in China	Journal of Environmental Quality	10.2134/jeq2010.0263	Water	Sediment yield	Net erosion	Quantitative	Unknown		SWAT	General	Present & past	Asia	China	Jinghe River	35	108	45421	Unknown	Gridded	Daily	490		Remote sensing & GIS mapping	All land uses	Yes	Multiple activities	Yes	Gridded	Unknown	Watershed	90	1970;1980;1990;2000	≤2000	Yes	Measured SY	Yes
116	Id-01	Id-01 116	2011	Sotiropoulou, A. M., Alexandridis, T. K., Bilas, G., Karapetsas, N., Tzellou, A., Silleos, N. G., & Misopolinos, N.	A user friendly GIS model for the estimation of erosion risk in agricultural land using the USLE	NA	NA	Water	Sheet and rill	NA	Qualitative	NA		USLE	General	Present	Europe	Greece	Komotini	40.91	25.41	69.6	Unknown	Gridded	Annual	664		Remote sensing & GIS mapping	All land uses	No	General field visits	Yes	Gridded	Unknown	Regional	30	1999	≤2000	No	NA	No
117	Id-01	Id-01 117	2012	Biswajeet Pradhan · Amruta Chaudhari · J. Adinarayana · Manfred F. Buchroithner	Soil erosion assessment and its correlation with landslide events using remote sensing data and GIS: a case study at Penang Island, Malaysia	Environmental Monitoring and Assessment	NA	Water	Sheet and rill	Gross erosion	Quantitative	82.1	Approx. average	USLE	Land use change	Present & past	Asia	Malaysia	Penang island	5.36	100.24	285	1985–2004	Point	Monthly	4455		Remote sensing & GIS mapping	All land uses	No	General field visits	No	Shapefile	Unknown	Regional	10	2005; 2010	>2000	No	NA	No
118	Id-01	Id-01 118	2012	International Archives of the Photogrammetry, Remote Sensing and Spatial Information Sciences	Sediment yield estimation and prioritization of watershed using remote sensing and GIS	International Archives of the Photogrammetry, Remote Sensing and Spatial Information Sciences	NA	Water	Sheet and rill	Gross erosion	Quantitative	18		USLE	General	Present	Asia	India	Indravati	18.73	80.26	41285	1982-2002	Gridded	Monthly	1288		Remote sensing & GIS mapping	All land uses	No	General field visits	No	Gridded	Unknown	Watershed	200	Unknown	Unknown	No	NA	No
119	Id-01	Id-01 119	2010	Jain, M. K., Mishra, S. K., & Shah, R. B.	Estimation of sediment yield and areas vulnerable to soil erosion and deposition in a Himalayan watershed using GIS	JSTOR	NA	Water	Sheet and rill	Gross erosion	Quantitative	Unknown		USLE	General	Past	Asia	India	Chaukhutia Watershe	29.92	79.57	572	1973-1990	Gridded	Annual	1388		Remote sensing & GIS mapping	All land uses	No	General field visits	No	Gridded	Unknown	Watershed	30	1978; 1989	≤2000	No	NA	No
120	Id-01	Id-01 120	2010	Dimitrios I. Myronidis & Dimitrios A. Emmanouloudis & Ioannis A. Mitsopoulos & Evangelos E. Riggos	Soil Erosion Potential after Fire and Rehabilitation Treatments in Greece	Environmental Modeling & Assessment	10.1007/s10666-009-9199-1	Water	Sheet and rill	Gross erosion	Quantitative	2.8		USLE	General	Present	Europe	Greece	Kassandra Peninsula	39.98	25.52	353	1974–2006	Gridded	Annual	600		Remote sensing & GIS mapping	All land uses	Yes	Measurements	No	Gridded	Unknown	Regional	10	2006	>2000	Yes	Measured erosion rates	No
121	Id-01	Id-01 121	2010	Dimitrios I. Myronidis & Dimitrios A. Emmanouloudis & Ioannis A. Mitsopoulos & Evangelos E. Riggos	Soil Erosion Potential after Fire and Rehabilitation Treatments in Greece	Environmental Modeling & Assessment	10.1007/s10666-009-9199-1	Water	Sheet and rill	Gross erosion	Quantitative	29.5		USLE	Wildfire	Present	Europe	Greece	Kassandra Peninsula	39.98	25.52	353	1974–2006	Gridded	Annual	600		Remote sensing & GIS mapping	All land uses	Yes	Measurements	No	Gridded	Unknown	Regional	10	2006	>2000	Yes	Measured erosion rates	No
122	Id-01	Id-01 122	2017	Wei, L., Kinouchi, T., Velleux, M. L., Omata, T., Takahashi, K., & Araya, M.	Soil erosion and transport simulation and critical erosion area identification in a headwater catchment contaminated by the Fukushima nuclear accident	Journal of Hydro-environment Research	10.1016/j.jher.2017.09.003	Water	Sediment yield	Net erosion	Quantitative	1.55		TREX		Present	Asia	Japan	Kuchibuto catchment	36.9	140	137	2004;2005	Point	Hourly	Unknown		Existing map	All land uses	Yes	Sampling	No	Maps	Unknown	Watershed	90	2004;2005	>2000	Yes	Measured SY	Yes
123	Id-01	Id-01 123	2017	Qi Fu, Bo Li, Ying Hou, Xu Bi, Xinshi Zhang	Effects of land use and climate change on ecosystem services in CentralAsia's arid regions: A case study in Altay Prefecture, China	Science of The Total Environment	10.1016/j.scitotenv.2017.06.241	Water	Sheet and rill	Gross erosion	Quantitative	Unknown		USLE	Land use change and climate change	Past	Asia	China	Altay Prefecture	48	88.51	118000	1990-2010	Gridded	Monthly	204		Existing map	All land uses	No	Unknown	No	Gridded	Unknown	Watershed	Unknown	1990;2010	>2000	No	NA	No
124	Id-01	Id-01 124	2011	Laflen	Application of WEPP to Sustainable Management of a Small Catchment in Southwest Missouri, US, Under Present Land Use and with Climatic Change	Handbook of Erosion Modelling	NA	Water	Sheet and rill	Net erosion	Quantitative	24		WEPP	Soil and water conservation	Present & future	North America	United States of America (USA)	Missouri	37.89	-94.39	0.8	Unknown	Point	Monthly	530		Field mapping	Agriculture, generic	Yes	Field observations	Yes	Unknown	Unknown	Watershed	NA	Unknown	Unknown	No	NA	No
125	Id-01	Id-01 125	2012	Roberto Ranzi, Thanh Hung Le, Maria Cristina Rulli	A RUSLE approach to model suspended sediment load in the Lo river (Vietnam): Effects of reservoirs and land use changes	Journal of Hydrology	NA	Water	Sheet and rill	Net erosion	Quantitative	2.2		RUSLE-SDR	Land use change	Present & past	Asia	Vietnam	Lo river	22.17	105.09	38165	1959–2007	Gridded	Annual	1880		Remote sensing & GIS mapping	All land uses	Yes	Field observations	No	Gridded	Unknown	Watershed	1000	1959–2007	>2000	Yes	Measured SY	No
126	Id-01	Id-01 126	2012	Nilanchal Patel & Amar Kumar Kathwas	Assessment of spatio-temporal dynamics of soil erosional severity through geoinformatics	Geocarto International	10.1080/10106049.2011.614359	Water	Sheet and rill	Gross erosion	Qualitative	NA		RUSLE	Land use change	Present & past	Asia	India	Ranchi	23.34	85.3	500	1996;2010	Gridded	Annual	1350		Remote sensing & GIS mapping	All land uses	No	General field visits	No	Gridded	Unknown	Watershed	Unknown	1996;2010	Both	No	NA	No
127	Id-01	Id-01 127	2012	Jianqin Huang, Dengsheng Lu, Jin Li, Jiasen Wu, Shiquan Chen, Weiming Zhao, Hongli Ge, Xingzhao Huang, and Xiaojie Yan	Integration of Remote Sensing and GIS for Evaluating Soil Erosion Risk in Northwestern Zhejiang, China	Photogrammetric Engineering & Remote Sensing	NA	Water	Sheet and rill	Gross erosion	Qualitative	NA		RUSLE	General	Present	Asia	China	Daoshi Township	29.99	119	Unknown	Unknown	Unknown	Unknown	1500		Remote sensing & GIS mapping	All land uses	Yes	Field observations	Yes	Gridded	Unknown	Watershed	25	2007	>2000	No	NA	No
128	Id-01	Id-01 128	2012	Peng Gao and James Puckett	A new approach for linking event-based upland sediment sources to downstream suspended sediment transport	Earth Surface Processes and Landforms	10.1002/esp.2229	Water	NA	Net erosion	Qualitative	NA		SWA	General	Present	North America	United States of America (USA)	Oneida Creek	43.15	-75.71	387	2007	Point	Event	1270		Remote sensing & GIS mapping	All land uses	Yes	Field observations	No	Gridded	Unknown	Watershed	Unknown	2007	>2000	Yes	Measured SY	No
129	Id-01	Id-01 129	2012	Verena Dlugoß, Peter Fiener, Kristof Van Oost and Karl Schneider	Model based analysis of lateral and vertical soil carbon fluxes induced by soil redistribution processes in a small agricultural catchment	Earth Surface Processes and Landforms	10.1002/esp.2246	Water	Sediment budget	Net erosion	Qualitative	NA		SPEROS-C	Soil and water conservation	Present & past	Europe	Germany	Heiderhof	50.71	7.2	0.042	1990-2006	Point	Sub-hourly	765		Field mapping	Agriculture, generic	Yes	Field observations	Yes	Gridded	Unknown	Watershed	6	1950-2007	Both	Yes	Measured SY	Yes
130	Id-01	Id-01 130	2012	Y. D. Xu, B. J. Fu, C. S. He2, and G. Y. Gao	Watershed discretization based on multiple factors and its application in the Chinese Loess Plateau	Hydrology and Earth System Sciences	10.5194/hess-16-59-2012	Water	Sediment yield	Net erosion	Quantitative	Unknown		SWAT	General	Present	Asia	China	Yanhe	36.99	109.5	1334	1995-2002	Point	Daily	205		Existing map, remote sensing & GIS mapping	All land uses	Yes	Field observations	No	Shapefile	Unknown	Watershed	25	2000	≤2000	Yes	Measured SY	Yes
131	Id-01	Id-01 131	2012	Arekhi, S., Bolourani, A. D., Shabani, A., Fathizad, H., & Ahamdyasbchin, S.	Mapping Soil Erosion and Sediment Yield Susceptibility using RUSLE, Remote Sensing and GIS (Case study: Cham Gardalan Watershed, Iran)	Advances in Environmental Biology	NA	Water	Sheet and rill	Gross erosion	Quantitative	38.81		RUSLE	General	Present	Asia	Iran	Cham Gardalan	33.49	46.5	479.76	1986-2008	Gridded	Monthly	593		Remote sensing & GIS mapping	All land uses	No	General field visits	No	Gridded	Unknown	Watershed	50	2001	>2000	No	NA	No
132	Id-01	Id-01 132	2012	Arekhi, S., Bolourani, A. D., Shabani, A., Fathizad, H., & Ahamdyasbchin, S.	Mapping Soil Erosion and Sediment Yield Susceptibility using RUSLE, Remote Sensing and GIS (Case study: Cham Gardalan Watershed, Iran)	Advances in Environmental Biology	NA	Water	Sheet and rill	Net erosion	Quantitative	19.01		RUSLE-SDR	General	Present	Asia	Iran	Cham Gardalan	33.49	46.5	479.76	1986-2008	Gridded	Monthly	593		Remote sensing & GIS mapping	All land uses	No	General field visits	No	Gridded	Unknown	Watershed	50	2001	>2000	Yes	Measured SY	No
133	Id-01	Id-01 133	2012	Saleh Arekhi & Yaghoub Niazi & Aman Mohammad Kalteh	Soil erosion and sediment yield modeling using RS and GIS techniques: a case study, Iran	Other	NA	Water	Sheet and rill	Gross erosion	Quantitative	49.12		RUSLE	General	Present	Asia	Iran	Ilam	33.48	46.41	183.6	1986–2008	Point	Monthly	592		Remote sensing & GIS mapping	All land uses	No	General field visits	No	Gridded	Unknown	Watershed	Unknown	2001	>2000	No	NA	No
134	Id-01	Id-01 134	2012	Saleh Arekhi & Yaghoub Niazi & Aman Mohammad Kalteh	Soil erosion and sediment yield modeling using RS and GIS techniques: a case study, Iran	Arabian Journal of Geosciences	NA	Water	Sediment yield	Net erosion	Quantitative	12.1	Approx. average	SATEEC	General	Present	Asia	Iran	Ilam	33.48	46.41	183.6	1986–2008	Point	Monthly	592		Remote sensing & GIS mapping	All land uses	No	General field visits	No	Gridded	Unknown	Watershed	Unknown	2001	>2000	No	NA	No
135	Id-01	Id-01 135	2012	Phomcha, P., Wirojanagud, P., Vangpaisal, T., & Thaveevouthti, T.	Modeling the impacts of alternative soil conservation practices for an agricultural watershed with the SWAT model	Procedia Engineering	10.1016/j.proeng.2012.02.078	Water	Sediment yield	Net erosion	Quantitative	43.12	Approx. average	SWAT	Soil and water conservation	Present	Asia	Thailand	e Lam-Sonthi	15.36	101.35	357	1997-2002	Point	Daily	1134		Existing map	All land uses	No	General field visits	No	Gridded	Unknown	Watershed	Unknown	1997-2002	Both	Yes	Measured SY	Yes
136	Id-01	Id-01 136	2012	H. Vijith & M. Suma & V. B. Rekha & C. Shiju & P. G. Rejith	An assessment of soil erosion probability and erosion rate in a tropical mountainous watershed using remote sensing and GIS	Arabian Journal of Geosciences	https://doi.org/10.1007/s12517-010-0265-4	Water	Sheet and rill	Gross erosion	Quantitative	40.2	Approx. average	RUSLE	General	Present	Asia	India	Manimala River	9.58	76.83	99	Unknown	Unknown	Unknown	3750		Remote sensing & GIS mapping	All land uses	No	General field visits	No	Gridded	Unknown	Watershed	Unknown	2004	>2000	No	NA	No
137	Id-01	Id-01 137	2016	Borrelli, P., Paustian, K., Panagos, P., Jones, A., Schütt, B., & Lugato, E.	Effect of Good Agricultural and Environmental Conditions on erosion and soil organic carbon balance: A national case study	Land Use Policy	10.1016/j.landusepol.2015.09.0330	Water	Sheet and rill	Gross erosion	Quantitative	7.9		RUSLE	Soil and water conservation	Present	Europe	Italy	Italy	42.45	12.31	301340	2001-2011	Gridded	Sub-hourly	350-3500		Existing map	Arable land	No	General field visits	No	Gridded	Unknown	National	25	2010	>2000	No	NA	No
138	Id-01	Id-01 138	2004	Guobin Fu, Shulin Chen , Donald K. McCool	Modeling the impacts of no-till practice on soil erosion and sediment yield with RUSLE, SEDD, and ArcView GIS	Soil & Tillage Research	10.1016/j.still.2004.11.009	Water	Sheet and rill	Net erosion	Quantitative	4.71		SEDD	Soil and water conservation	Present	North America	United States of America (USA)	Pataha Creek	46.46	-117.7	327	Unknown	Gridded	Annual	550		Existing map	All land uses	No	General field visits	No	Gridded	Unknown	Hillslope	10	Unknown	Unknown	No	NA	No
139	Id-01	Id-01 139	2004	Guobin Fu, Shulin Chen , Donald K. McCool	Modeling the impacts of no-till practice on soil erosion and sediment yield with RUSLE, SEDD, and ArcView GIS	Soil & Tillage Research	10.1016/j.still.2004.11.009	Water	Sheet and rill	Gross erosion	Quantitative	11.09		RUSLE	Soil and water conservation	Present	North America	United States of America (USA)	Pataha Creek	46.46	-117.7	327	Unknown	Gridded	Annual	550		Existing map	All land uses	No	General field visits	No	Gridded	Unknown	Hillslope	10	Unknown	Unknown	No	NA	No
140	Id-01	Id-01 140	2010	Zhengyong Zhao · Glenn Benoy ·Thien Lien Chow · Herb W. Rees· Jean-Louis Daigle · Fan-Rui Meng	Impacts of Accuracy and Resolution of Conventional and LiDAR Based DEMs on Parameters Used in Hydrologic Modeling	Water Resources Management	10.1007/s11269-009-9503-5	Water	Sheet and rill	Gross erosion	Quantitative	8.59		RUSLE	General	Present	North America	United States of America (USA)	Black Brook Watershed	47.1	-67.75	14.5	Unknown	Unknown	Unknown	1050		Unknown	All land uses	No	General field visits	No	Gridded	Unknown	Watershed	10	Unknown	Unknown	No	NA	No
141	Id-01	Id-01 141	2010	Zhengyong Zhao · Glenn Benoy ·Thien Lien Chow · Herb W. Rees· Jean-Louis Daigle · Fan-Rui Meng	Impacts of Accuracy and Resolution of Conventional and LiDAR Based DEMs on Parameters Used in Hydrologic Modeling	Water Resources Management	10.1007/s11269-009-9503-5	Water	Sheet and rill	Net erosion	Quantitative	4.78		RUSLE-SDR	General	Present	North America	United States of America (USA)	Black Brook Watershed	47.1	-67.75	14.5	Unknown	Unknown	Unknown	1050		Unknown	All land uses	No	General field visits	No	Gridded	Unknown	Watershed	10	Unknown	Unknown	No	NA	No
142	Id-01	Id-01 142	2009	Zhao, W., & Zhang, Y.	Effects of land use pattern change on soil loss at catchment scale	Proceedings	NA	Water	Sheet and rill	Net erosion	Quantitative	Unknown		SEDEM	General	Present & past	Asia	China	Majiagou	36.89	109.2	74	Unknown	Unknown	Unknown	520		Remote sensing & GIS mapping	All land uses	No	General field visits	No	Gridded	Unknown	Watershed	25	1985;1995;2000	≤2000	No	NA	No
143	Id-01	Id-01 143	2016	Ferreira, V., Samora-Arvela, A., & Panagopoulos, T.	Soil erosion vulnerability under scenarios of climate land-use changes after the development of a large reservoir in a semi-arid area.	Journal of environmental planning and management	10.1080/09640568.2015.1066667	Water	Sheet and rill	Gross erosion	Quantitative	2.71	Approx. average	RUSLE	Land use change and climate change	Present & future	Europe	Portugal	Alentejo	38.25	-7.499	250	1980-2010	Point	Daily	500		Existing map	All land uses	No	General field visits	No	Gridded	Unknown	Watershed	Unknown	2006;2050;2100	Both	No	NA	No
144	Id-01	Id-01 144	2003	A. Van Rompaey, J. Krasa3, T. Dostal & G. Govers	Modelling sediment supply to rivers and reservoirs in Eastern Europe during and after the collectivisation period	Hydrobiologia	NA	Water	Sheet and rill	Net erosion	Quantitative	3.2		SEDEM	Soil and water conservation	Present	Europe	Czech Republic	Orlice	50.2	15.95	1960	Unknown	Unknown	Unknown	Unknown		Existing map	All land uses	No	General field visits	No	Gridded	Unknown	Watershed	50	1992	≤2000	Yes	Measured SY	Yes
145	Id-01	Id-01 145	2014	Massimo Conforti, Gabriele Buttafuoco, Valeria Rago, Pietro P.C. Aucelli, Gaetano Robustelli & Fabio Scarciglia	Soil loss assessment in the Turbolo catchment (Calabria, Italy)	Journal of Maps	10.1080/17445647.2015.1077168	Water	Sheet and rill	Gross erosion	Quantitative	5.65		RUSLE	General	Present	Europe	Italy	Turbolo	39.55	16.25	30	Unknown	Gridded	Annual	1200		Remote sensing & GIS mapping	All land uses	Yes	Field observations	Yes	Gridded	Unknown	Watershed	10	2006	>2000	No	NA	No
146	Id-01	Id-01 146	2016	Lannoeye, W., Stal, C., Guyassa, E., Zenebe, A., Nyssen, J., & Frankl, A.	The use of SfM-photogrammetry to quantify and understand gully degradation at the temporal scale of rainfall events: an example from the Ethiopian drylands	Physical Geography	10.1080/02723646.2016.1234197	Water	Gully	Gross erosion	Quantitative	11.83		SfM-photogrammetry	General	Present	Africa	Ethiopia	Adi Kolkwal	13.65	39.2	0.17	2010	Point	Event	774		Field mapping	All land uses	Yes	Field mapping	Yes	Point	Unknown	Regional	5	2010	>2000	No	NA	No
147	Id-01	Id-01 147	2014	Nuray Misir, Mehmet Misir, Uzay Karahalil and Hakki Yavuz	Determining Consistency of Tillage Direction with Soil Erosion Protection Requirements as The Element of Decision-Making Process in Planning and Applying Land Consolidation	Conference Series: Earth and Environmental Science	10.1088/1755-1315/44/4/042024	Water	Sheet and rill	Gross erosion	Quantitative	Unknown		RUSLE	General	Present	Europe	Poland	Szarwark	50.13	20.95	Unknown	Unknown	Point	Annual	Unknown		Field mapping	Arable land	No	General field visits	No	Shapefile	Unknown	Watershed	0.5	Unknown	Unknown	No	NA	No
148	Id-01	Id-01 148	2014	Shifa Chen, Xuan Zha	Evaluation of soil erosion vulnerability in the Zhuxi watershed, Fujian Province, China	Natural Hazards	10.1007/s11069-016-2258-4	Water	Sheet and rill	Gross erosion	Qualitative	NA		RUSLE	General	Present	Asia	China	Zhuxi	25.66	116.43	43.93	1978–2007	Point	Monthly	1730		Remote sensing & GIS mapping	All land uses	No	General field visits	No	Gridded	Unknown	Watershed	10	2007	>2000	No	NA	No
149	Id-01	Id-01 149	2010	J.D. Williams, S. Dun, D.S. Robertson, J.Q. Wu, E.S. Brooks, D.C. Flanagan, and D.K. McCool	WEPP simulations of dryland cropping systems in small drainages of northeastern Oregon	Journal of Soil and Water Conservation	10.2489/jswc.65.1.22	Water	Sheet and rill	Net erosion	Quantitative	Unknown		WEPP	General	Present	North America	United States of America (USA)	Oregon 14 ac	45.81	-118.64	0.06	2000-2006	Point	Sub-hourly	422		Field mapping	Arable land	Yes	Field observations	Yes	Gridded	Unknown	Watershed	NA	2000-2006	>2000	No	NA	Yes
150	Id-01	Id-01 150	2010	J.D. Williams, S. Dun, D.S. Robertson, J.Q. Wu, E.S. Brooks, D.C. Flanagan, and D.K. McCool	WEPP simulations of dryland cropping systems in small drainages of northeastern Oregon	Journal of Soil and Water Conservation	10.2489/jswc.65.1.22	Water	Sheet and rill	Net erosion	Quantitative	Unknown		WEPP	General	Present	North America	United States of America (USA)	Oregon 26 ac	45.81	-118.64	0.26	2000-2006	Point	Sub-hourly	422		Field mapping	Arable land	Yes	Field observations	Yes	Gridded	Unknown	Watershed	NA	2000-2006	>2000	No	NA	Yes
151	Id-01	Id-01 151	2014	Arun Mondal • Deepak Khare • Sananda Kundu	Impact assessment of climate change on future soil erosion and SOC loss	Natural Hazards	NA	Water	Sheet and rill	Gross erosion	Quantitative	6.05		RUSLE	Land use change and climate change	Present & future	Asia	India	Madhya Pradesh	22.99	78.64	20558	1961-2001	Gridded	Monthly	1370		Existing map	All land uses	No	General field visits	No	Gridded	Unknown	Watershed	30	2011;2100	>2000	Yes	Measured SY	Yes
152	Id-01	Id-01 152	2007	Moore, A. D., McLaughlin, R. A., Mitasova, H., & Line, D. E.	Calibrating WEPP model parameters for erosion prediction on construction sites	Proceedings	NA	Water	Sheet and rill	Net erosion	Quantitative	Unknown		WEPP	Construction site	Present	North America	United States of America (USA)	Morrisville	35.818	-78.856	0.042	Unknown	Point	Daily	Unknown		Remote sensing & GIS mapping	Bare soil	Yes	Multiple activities	No	Gridded	Unknown	Watershed	NA	2000	≤2000	Yes	Measured SY	Yes
153	Id-01	Id-01 153	2014	Chengguang Lai, Zhaoli Wang, Xiaohong Chen, Chong-Yu Xu, Bing Yang, Qingqiang Meng and Bi Huang	A procedure for assessing the impacts of land-cover change on soil erosion at basin scale	Hydrology Research	10.2166/nh.2015.094	Water	Sheet and rill	Gross erosion	Quantitative	13.6733	Approx. average	RUSLE	Land use change	Present & past	Asia	China	Dongjiang River	23.64	114.65	27000	1960-2010	Gridded	Monthly	1950		Remote sensing & GIS mapping	All land uses	No	General field visits	No	Gridded	Unknown	Watershed	100	1990;2000;2010	Both	No	NA	No
154	Id-01	Id-01 154	2014	Narendra Kumar Lenka, D. Mandai and S. Sudhishri	Permissible soil loss limits for different physiographic regions of West B	Current Science	NA	Water	Sheet and rill	Net erosion	Unknown	Unknown		WEPP	General	Present	Asia	India	in West Bengal	24	87.5	88700	Unknown	Unknown	Unknown	1750		Unknown	Unknown	No	General field visits	Unknown	Unknown	Unknown	Watershed	Unknown	Unknown	Unknown	Unknown	Unknown	Unknown
155	Id-01	Id-01 155	2014	Latocha, A., Szymanowski, M., Jeziorska, J., Stec, M., & Roszczewska, M.	ffects of land abandonment and climate change on soil erosion—An example from depopulated agricultural lands in the Sudetes Mts., SW Polan	CATENA	10.1016/j.catena.2016.05.027	Water	Sheet and rill	Gross erosion	Quantitative	0.96		RUSLE	Land use change and climate change	Present & past	Europe	Poland	Sudetes Mts	50.41	16.61	1643	1981–2010	Gridded	Monthly	1000		Existing map	All land uses	No	General field visits	No	Gridded	Unknown	Watershed	25	1920; 2010	Both	No	NA	No
156	Id-01	Id-01 156	2014	Marco Napoli, Stefano Cecchi, Simone Orlandini, Gabriele Mugnai, Camillo A. Zanchi	Simulation of field-measured soil loss in Mediterranean hilly areas (Chianti, Italy) with RUSLE	CATENA	10.1016/j.catena.2016.06.0180	Water	Sheet and rill	Gross erosion	Quantitative	6.4		RUSLE	General	Present	Europe	Italy	Chianti	43.54	11.18	885	Unknown	Point	Sub-hourly	Unknown		Remote sensing & GIS mapping	All land uses	Yes	Multiple activities	Yes	Gridded	Unknown	Watershed	10	Unknown	Unknown	Yes	Measured erosion rates	No
157	Id-01	Id-01 157	2017	Bandyopadhyay, S., & De, S. K. (2017)	Soil Loss and Sediment Yield of the Haora River Basin	Human Interference on River Health	https://doi.org/10.1007/978-3-319-41018-0_8	Water	Sheet and rill	Net erosion	Quantitative	Unknown		USLE-SDR	General	Past	Asia	Bangladesh	Haora River	23.7	91.07	Unknown	Unknown	Unknown	Unknown	2348		Remote sensing & GIS mapping	All land uses	Yes	Multiple activities	Unknown	Unknown	Unknown	Watershed	Unknown	1991-2007	Both	Yes	Measured SY	No
158	Id-01	Id-01 158	2014	Gao, H., Li, Z., Jia, L., Li, P., Xu, G., Ren, Z., ... & Zhao, B	Capacity of soil loss control in the Loess Plateau based on soil erosion control degree	Journal of Geographical Sciences	10.1007/s11442-016-1279-y	Water	Sheet and rill	Gross erosion	Quantitative	33.55		RUSLE	Soil and water conservation	Present	Asia	China	Loess Plateau	36.99	108.01	646200	Unknown	Gridded	Annual	500		Remote sensing & GIS mapping	All land uses	No	General field visits	No	Gridded	Unknown	Regional	30	2010	>2000	No	NA	No
159	Id-01	Id-01 159	2015	Tiwary, P., Bhattacharyya, T., Mandal, C., Dasgupta, D., & Telpande, B.	Pedometric mapping of soil organic carbon loss using soil erosion maps of Tripura	JSTOR	NA	Water	Sheet and rill	Gross erosion	Quantitative	Unknown		USLE	General	Present	Asia	India	Tripura	23.9	91.98	10491	Unknown	Gridded	Annual	2500		Unknown	Unknown	Yes	Field observations	No	Shapefile	Unknown	Regional	Unknown	Unknown	Unknown	No	NA	No
160	Id-01	Id-01 160	2015	Mir, S. I., Sahid, I., Gasim, M. B., Rahim, S. A., & Toriman, M. E.	Prediction of Soil and Nutrient Losses from the Lake Chini Watershed, Pahang, Malaysia	Journal of Physical Science	NA	Water	Sheet and rill	Gross erosion	Quantitative	1.42		RUSLE	General	Present	Asia	Malaysia	Lake Chini	3.43	102.91	Unknown	Unknown	Point	Annual	2500		Existing map	All land uses	Yes	Field observations	No	Gridded	Unknown	Watershed	Unknown	2002	>2000	Yes	Measured SY	No
161	Id-01	Id-01 161	2014	Nedumaran, S., Shiferaw, B., Bantilan, M. C. S., Palanisami, K., & Wani, S. P.	Bioeconomic modeling of farm household decisions for ex-ante impact assessment of integrated watershed development programs in semi-arid India	Environment, Development and Sustainability	10.1007/s10668-013-9476-7	Water	Sheet and rill	Gross erosion	Quantitative	Unknown		USLE	General	Present	Asia	India	Adarsha watershed	18.25	78.58	Unknown	Unknown	Unknown	Unknown	800		Existing map	Arable land	No	General field visits	No	Gridded	Unknown	Watershed	Unknown	Unknown	Unknown	Unknown	Unknown	Unknown
162	Id-01	Id-01 162	2015	Doğan, H. M., Kılıç, O. M., Yılmaz, D. S., Buhan, E., Polat, F., & Buhan, S. D	Integration of GIS and remote sensing with the USLE model in the assessment of annual soil loss and sediment input of Zinav Lake basin in Turkey	Fresenius Environmental Bulletin	NA	Water	Sheet and rill	Gross erosion	Quantitative	0.037		RUSLE	General	Present	Asia	Turkey	Zinav Lake Basin	40.44	37.27	98.01	1970-1992	Gridded	Monthly	482		Remote sensing & GIS mapping	All land uses	Yes	Multiple activities	Yes	Gridded	Unknown	Watershed	10	2012	>2000	No	NA	No
163	Id-01	Id-01 163	2014	Kourgialas, N. N., Koubouris, G. C., Karatzas, G. P., & Metzidakis, I.	Assessing water erosion in Mediterranean tree crops using GIS techniques and field measurements: the effect of climate change	Natural Hazards	NA	Water	Sheet and rill	Gross erosion	Quantitative	4.85		USLE	Climate change	Future	Europe	Greece	Crete	35.5	24.01	215	1960-2015	Gridded	Monthly	810		Remote sensing & GIS mapping	All land uses	No	General field visits	Yes	Gridded	Unknown	Regional	20	2030;2050	>2000	Yes	Measured erosion rates	No
164	Id-01	Id-01 164	2013	Pang, G., Yao, Z., Xie, H., Yang, Q., Li, R., Xie, M., & Li, R.	Soil erosion dynamic changes and its impact factors in Zhifanggou watershed of the Loess Plateau, China	Journal of Food Agriculture and Environment	NA	Water	Sheet and rill	Gross erosion	Quantitative	63.6	Approx. average	RUSLE	General	Present & past	Asia	China	Zhifanggou	36.86	109.31	8.27	1938;2010	Unknown	Annual	482		Existing map	All land uses	No	General field visits	No	Gridded	Unknown	Watershed	5	1938; 2010	Both	No	NA	No
165	Id-01	Id-01 165	2007	Nuray Misir, Mehmet Misir, Uzay Karahalil and Hakki Yavuz	Characterization of soil erosion and its implication to forest management	Journal of Environmental Biology	NA	Water	Sheet and rill	Gross erosion	Quantitative	Unknown		USLE	Forest harvesting	Past	Asia	Turkey	Trabzon	40.84	39.68	31	Unknown	Unknown	Unknown	Unknown		Field mapping	Forest	Yes	Multiple activities	Yes	Gridded	Unknown	Regional	Unknown	Unknown	Unknown	Yes	Measured erosion rates	No
166	Id-01	Id-01 166	2012	Guo, J., Niu, T., Rahimy, P., Wang, F., Zhao, H., & Zhang, J.	Assessment of Soil Erosion Susceptibility Using Empirical Modeling	Acta Meteorologica Sinica	NA	Water	Sheet and rill	Gross erosion	Quantitative	541		RUSLE	General	Present	Europe	Italy	Alianello	40.27	16.23	7.34	1996-2006	Gridded	Daily	Unknown		Remote sensing & GIS mapping	All land uses	Yes	Multiple activities	Yes	Point	Unknown	Watershed	15	2006	>2000	Yes	Measured erosion rates	No
167	Id-01	Id-01 167	2014	El Gaatib, R., Larabi, A., & Faouzi, M	Integrated elaboration of priority planning of vulnerable areas to soil erosion hazard using Remote Sensing and GIS techniques: A pilot case of the Oued Beht Watershed (Morocco)	Journal of Materials and Environmental Science	NA	Water	Sheet and rill	Gross erosion	Quantitative	Unknown		USLE	General	Present	Africa	Morocco	Rabat	33.94	-6.42	Unknown	Unknown	Unknown	Unknown	Unknown		Existing map	All land uses	No	General field visits	No	Gridded	Unknown	Watershed	Unknown	Unknown	Unknown	No	NA	No
168	Id-01	Id-01 168	2014	Galdino, S., Sano, E. E., Andrade, R. G., Grego, C. R., Nogueira, S. F., Bragantini, C., & Flosi, A. H	Large‐scale modeling of soil erosion with RUSLE for conservationist planning of degraded cultivated Brazilian pastures.	Land Degradation & Development	10.1002/ldr.2414	Water	Sheet and rill	Gross erosion	Quantitative	4.075		USLE	Soil and water conservation	Present	South America	Brazil	Goiás	-15.89	-49.75	5780	1954–1975	Point	Monthly	1500		Remote sensing & GIS mapping	Agriculture, generic	No	General field visits	No	Gridded	Unknown	Watershed	30	2009	>2000	No	NA	No
169	Id-01	Id-01 169	2010	Gündoğan, R., Akay, A. E., Okatan, A., Yuksel, A., & Oguzkan, E. A.	Land suitability evaluation for reducing soil losses in Kahramanmaras, Turkey	Fresenius Environmental Bulletin	NA	Water	Sheet and rill	Gross erosion	Quantitative	6.75		RUSLE	General	Present	Asia	Turkey	Kahramanmaras	37.57	36.9	42.7	Unknown	Unknown	Sub-hourly	709		Remote sensing & GIS mapping	All land uses	Yes	Field observations	No	Gridded	Unknown	Watershed	30	2000	≤2000	No	NA	No
170	Id-01	Id-01 170	2015	Sánchez-Canales, M., López-Benito, A., Acuña, V., Ziv, G., Hamel, P., Chaplin-Kramer, R., & Elorza, F. J.	Sensitivity analysis of a sediment dynamics model applied in a Mediterranean river basin: Global change and management implications.	Science of the Total Environment	10.1016/j.scitotenv.2014.09.074	Water	Sheet and rill	Gross erosion	Quantitative	Unknown		USLE	General	Present	Europe	Spain	Llobregat River	41.46	1.97	4950	Unknown	Unknown	Annual	1000		Remote sensing & GIS mapping	All land uses	No	General field visits	No	Gridded	Unknown	Watershed	200	Unknown	Unknown	No	NA	Yes
171	Id-01	Id-01 171	2016	Yanhua Zhuang, Liang Zhang, Yun Du, Wenjun Yang, Lihui Wang & Xiaobin Cai	Identification of critical source areas for nonpoint source pollution in the Danjiangkou Reservoir Basin, China	Other	10.1080/10402381.2016.1204396	Water	Sheet and rill	Gross erosion	Quantitative	7		USLE	General	Present	Asia	China	Danjiangkou	33	110	17924	1991-2010	Gridded	Monthly	900		Remote sensing & GIS mapping	All land uses	No	General field visits	No	Gridded	Unknown	Watershed	90	2007	>2000	No	NA	No
172	Id-01	Id-01 172	2014	Giri, S., & Nejadhashemi, A. P.	Application of analytical hierarchy process for effective selection of agricultural best management practices	Journal ofEnvironmental Management	10.1016/j.jenvman.2013.10.021	Water	Sediment yield	Net erosion	Quantitative	Unknown		SWAT	Soil and water conservation	Present	North America	United States of America (USA)	Saginaw River	43.48	-83.9	15263	1990-2009	Gridded	Daily	Unknown		Existing map	Arable land	No	General field visits	No	Gridded	Unknown	Watershed	NA	2008	>2000	Yes	Measured SY	Yes
173	Id-01	Id-01 173	2016	Syed Ahmad Ali, Hamelmal Hagos	Estimation of soil erosion using USLE and GIS in Awassa Catchment, Rift valley, Central Ethiopia	Geoderma Regional	10.1016/j.geodrs.2016.03.005	Water	Sheet and rill	Gross erosion	Quantitative	42		USLE	General	Present	Africa	Ethiopia	Awassa	7	38.41	Unknown	1993-2002	Gridded	Annual	1050		Remote sensing & GIS mapping	All land uses	No	General field visits	No	Shapefile	Unknown	Watershed	100	Unknown	Unknown	No	NA	No
174	Id-01	Id-01 174	2016	Habtamu Sewnet Gelagay, Amare Sewnet Minale	Soil loss estimation using GIS and Remote sensing techniques: A case of Koga watershed, Northwestern Ethiopia	International Soil and Water Conservation Research	10.1016/j.iswcr.2016.01.002	Water	Sheet and rill	Gross erosion	Quantitative	47		USLE	General	Present	Africa	Ethiopia	Koga	11.25	37.15	280	2000-2013	Point	Annual	1628		Remote sensing & GIS mapping	All land uses	Yes	Sampling	Yes	Gridded	Unknown	Watershed	30	2012	>2000	No	NA	No
175	Id-01	Id-01 175	2007	Sultan Welle, Korchoke Chantawarangul, Supakij Nontanandh and Somjate Jantawat	Prediction of Soil Loss in the Northern Part of Somali Region of Ethiopia Using Empirical Soil Erosion Models	Kasetsart J.	NA	Water	Sheet and rill	Gross erosion	Quantitative	30.8		USLE	General	Present	Africa	Ethiopia	Amadle	9.26	43.01	Unknown	Unknown	Gridded	Annual	521		Existing map	All land uses	No	General field visits	Yes	Gridded	Unknown	Hillslope	NA	Unknown	Unknown	No	NA	No
176	Id-01	Id-01 176	2007	Welle, S., Chantawarangul, K., Nontanandh, S., & Jantawat, S.	Prediction of Soil Loss in the Northern Part of Somali Region of Ethiopia Using Empirical Soil Erosion Models	Kasetsart J.	NA	Water	Sheet and rill	Gross erosion	Quantitative	42.6		USLE	General	Present	Africa	Ethiopia	Awbare	8.25	44.15	Unknown	Unknown	Point	Annual	510		Field mapping	Arable land	Yes	Sampling	Yes	Point	Unknown	Hillslope	NA	Unknown	Unknown	No	NA	No
177	Id-01	Id-01 177	2014	Li, C., Qi, J., Feng, Z., Yin, R., Zou, S., & Zhang, F.	Parameters optimization based on the combination of localization and auto-calibration of SWAT model in a small watershed in Chinese Loess Plateau	Frontiers of earth science in china	Frontiers of Earth Science in China	Water	Sediment yield	Net erosion	Quantitative	7.97		SWAT	General	Present	Asia	China	Dingxi	35.57	104.62	8.29	Unknown	Point	Daily	427		Existing map	All land uses	No	General field visits	No	Gridded	Unknown	Watershed	NA	1984-1990	≤2000	Yes	Measured SY	Yes
178	Id-01	Id-01 178	1997	McConkey, B. G., Nicholaichuk, W., Steppuhn, H., & Reimer, C. D.	Sediment yield and seasonal soil erodibility for semiarid cropland in western Canada	Canadian journal of soil science	https://doi.org/10.4141/S95-060	Water	Sediment yield	Net erosion	Quantitative	1.41		MUSLE	General	Present	North America	Canada	Unknown	50.255	-107.74	0.0486	Unknown	Point	Sub-hourly	Unknown		Field mapping	Agriculture, generic	Yes	Multiple activities	No	Gridded	Unknown	Watershed	Unknown	1990	≤2000	Yes	Measured SY	Yes
179	Id-01	Id-01 179	1997	McConkey, B. G., Nicholaichuk, W., Steppuhn, H., & Reimer, C. D.	Sediment yield and seasonal soil erodibility for semiarid cropland in western Canada	Canadian journal of soil science	https://doi.org/10.4141/S95-060	Water	Sediment yield	Net erosion	Quantitative	0.18		MUSLE	General	Present	North America	Canada	Unknown	50.255	-107.74	0.0506	Unknown	Point	Sub-hourly	Unknown		Field mapping	Agriculture, generic	Yes	Multiple activities	No	Gridded	Unknown	Watershed	Unknown	1990	≤2000	Yes	Measured SY	Yes
180	Id-01	Id-01 180	2014	Van Rompaey, Anton, Paolo Bazzoffi, Robert JA Jones, and Luca Montanarella	Modeling sediment yields in Italian catchments	Geomorphology	10.1016/j.geomorph.2004.08.006	Water	Sediment budget	Soil redistribution	Quantitative	Unknown		WaTEM/SEDEM	General	Present	Europe	Italy	Ancipa	37.83	14.56	50	Unknown	Gridded	Annual	837		Remote sensing & GIS mapping	All land uses	No	General field visits	No	Gridded	Unknown	Watershed	75	Unknown	Unknown	Yes	Measured SY	Yes
181	Id-01	Id-01 181	2014	Van Rompaey, Anton, Paolo Bazzoffi, Robert JA Jones, and Luca Montanarella	Modeling sediment yields in Italian catchments	Geomorphology	10.1016/j.geomorph.2004.08.006	Water	Sediment budget	Soil redistribution	Quantitative	Unknown		WaTEM/SEDEM	General	Present	Europe	Italy	Barcis	46.18	12.55	390	Unknown	Gridded	Annual	1644		Remote sensing & GIS mapping	All land uses	No	General field visits	No	Gridded	Unknown	Watershed	75	Unknown	Unknown	Yes	Measured SY	Yes
182	Id-01	Id-01 182	2014	Van Rompaey, Anton, Paolo Bazzoffi, Robert JA Jones, and Luca Montanarella	Modeling sediment yields in Italian catchments	Geomorphology	10.1016/j.geomorph.2004.08.006	Water	Sediment budget	Soil redistribution	Quantitative	Unknown		WaTEM/SEDEM	General	Present	Europe	Italy	Campo Tartano	46.1	9.67	48	Unknown	Gridded	Annual	1617		Remote sensing & GIS mapping	All land uses	No	General field visits	No	Gridded	Unknown	Watershed	75	Unknown	Unknown	Yes	Measured SY	Yes
183	Id-01	Id-01 183	2014	Van Rompaey, Anton, Paolo Bazzoffi, Robert JA Jones, and Luca Montanarella	Modeling sediment yields in Italian catchments	Geomorphology	10.1016/j.geomorph.2004.08.006	Water	Sediment budget	Soil redistribution	Quantitative	Unknown		WaTEM/SEDEM	General	Present	Europe	Italy	Carona	45.95	8.93	45	Unknown	Gridded	Annual	2012		Remote sensing & GIS mapping	All land uses	No	General field visits	No	Gridded	Unknown	Watershed	75	Unknown	Unknown	Yes	Measured SY	Yes
184	Id-01	Id-01 184	2014	Van Rompaey, Anton, Paolo Bazzoffi, Robert JA Jones, and Luca Montanarella	Modeling sediment yields in Italian catchments	Geomorphology	10.1016/j.geomorph.2004.08.006	Water	Sediment budget	Soil redistribution	Quantitative	Unknown		WaTEM/SEDEM	General	Present	Europe	Italy	Cignana	45.87	7.58	12	Unknown	Gridded	Annual	936		Remote sensing & GIS mapping	All land uses	No	General field visits	No	Gridded	Unknown	Watershed	75	Unknown	Unknown	Yes	Measured SY	Yes
185	Id-01	Id-01 185	2014	Van Rompaey, Anton, Paolo Bazzoffi, Robert JA Jones, and Luca Montanarella	Modeling sediment yields in Italian catchments	Geomorphology	10.1016/j.geomorph.2004.08.006	Water	Sediment budget	Soil redistribution	Quantitative	Unknown		WaTEM/SEDEM	General	Present	Europe	Italy	Disueri	37.19	14.29	249	Unknown	Gridded	Annual	607		Remote sensing & GIS mapping	All land uses	No	General field visits	No	Gridded	Unknown	Watershed	75	Unknown	Unknown	Yes	Measured SY	Yes
186	Id-01	Id-01 186	2014	Van Rompaey, Anton, Paolo Bazzoffi, Robert JA Jones, and Luca Montanarella	Modeling sediment yields in Italian catchments	Geomorphology	10.1016/j.geomorph.2004.08.006	Water	Sediment budget	Soil redistribution	Quantitative	Unknown		WaTEM/SEDEM	General	Present	Europe	Italy	Flumendosa	39.74	9.23	602	Unknown	Gridded	Annual	765		Remote sensing & GIS mapping	All land uses	No	General field visits	No	Gridded	Unknown	Watershed	75	Unknown	Unknown	Yes	Measured SY	Yes
187	Id-01	Id-01 187	2014	Van Rompaey, Anton, Paolo Bazzoffi, Robert JA Jones, and Luca Montanarella	Modeling sediment yields in Italian catchments	Geomorphology	10.1016/j.geomorph.2004.08.006	Water	Sediment budget	Soil redistribution	Quantitative	Unknown		WaTEM/SEDEM	General	Present	Europe	Italy	Fortezza	46.78	11.61	661	Unknown	Gridded	Annual	907		Remote sensing & GIS mapping	All land uses	No	General field visits	No	Gridded	Unknown	Watershed	75	Unknown	Unknown	Yes	Measured SY	Yes
188	Id-01	Id-01 188	2014	Van Rompaey, Anton, Paolo Bazzoffi, Robert JA Jones, and Luca Montanarella	Modeling sediment yields in Italian catchments	Geomorphology	10.1016/j.geomorph.2004.08.006	Water	Sediment budget	Soil redistribution	Quantitative	Unknown		WaTEM/SEDEM	General	Present	Europe	Italy	Gammauta	37.67	13.35	91	Unknown	Gridded	Annual	796		Remote sensing & GIS mapping	All land uses	No	General field visits	No	Gridded	Unknown	Watershed	75	Unknown	Unknown	Yes	Measured SY	Yes
189	Id-01	Id-01 189	2014	Van Rompaey, Anton, Paolo Bazzoffi, Robert JA Jones, and Luca Montanarella	Modeling sediment yields in Italian catchments	Geomorphology	10.1016/j.geomorph.2004.08.006	Water	Sediment budget	Soil redistribution	Quantitative	Unknown		WaTEM/SEDEM	General	Present	Europe	Italy	Lavagnina	44.6	8.75	43	Unknown	Gridded	Annual	1115		Remote sensing & GIS mapping	All land uses	No	General field visits	No	Gridded	Unknown	Watershed	75	Unknown	Unknown	Yes	Measured SY	Yes
190	Id-01	Id-01 190	2014	Van Rompaey, Anton, Paolo Bazzoffi, Robert JA Jones, and Luca Montanarella	Modeling sediment yields in Italian catchments	Geomorphology	10.1016/j.geomorph.2004.08.006	Water	Sediment budget	Soil redistribution	Quantitative	Unknown		WaTEM/SEDEM	General	Present	Europe	Italy	Letino	41.44	14.24	13	Unknown	Gridded	Annual	1406		Remote sensing & GIS mapping	All land uses	No	General field visits	No	Gridded	Unknown	Watershed	75	Unknown	Unknown	Yes	Measured SY	Yes
191	Id-01	Id-01 191	2014	Van Rompaey, Anton, Paolo Bazzoffi, Robert JA Jones, and Luca Montanarella	Modeling sediment yields in Italian catchments	Geomorphology	10.1016/j.geomorph.2004.08.006	Water	Sediment budget	Soil redistribution	Quantitative	Unknown		WaTEM/SEDEM	General	Present	Europe	Italy	Locone	41.08	16	245	Unknown	Gridded	Annual	707		Remote sensing & GIS mapping	All land uses	No	General field visits	No	Gridded	Unknown	Watershed	75	Unknown	Unknown	Yes	Measured SY	Yes
192	Id-01	Id-01 192	2014	Van Rompaey, Anton, Paolo Bazzoffi, Robert JA Jones, and Luca Montanarella	Modeling sediment yields in Italian catchments	Geomorphology	10.1016/j.geomorph.2004.08.006	Water	Sediment budget	Soil redistribution	Quantitative	Unknown		WaTEM/SEDEM	General	Present	Europe	Italy	Mignano	44.76	9.79	87	Unknown	Gridded	Annual	877		Remote sensing & GIS mapping	All land uses	No	General field visits	No	Gridded	Unknown	Watershed	75	Unknown	Unknown	Yes	Measured SY	Yes
193	Id-01	Id-01 193	2014	Van Rompaey, Anton, Paolo Bazzoffi, Robert JA Jones, and Luca Montanarella	Modeling sediment yields in Italian catchments	Geomorphology	10.1016/j.geomorph.2004.08.006	Water	Sediment budget	Soil redistribution	Quantitative	Unknown		WaTEM/SEDEM	General	Present	Europe	Italy	Molato	44.89	9.27	81	Unknown	Gridded	Annual	792		Remote sensing & GIS mapping	All land uses	No	General field visits	No	Gridded	Unknown	Watershed	75	Unknown	Unknown	Yes	Measured SY	Yes
194	Id-01	Id-01 194	2014	Van Rompaey, Anton, Paolo Bazzoffi, Robert JA Jones, and Luca Montanarella	Modeling sediment yields in Italian catchments	Geomorphology	10.1016/j.geomorph.2004.08.006	Water	Sediment budget	Soil redistribution	Quantitative	Unknown		WaTEM/SEDEM	General	Present	Europe	Italy	Mulargia	39.62	9.23	171	Unknown	Gridded	Annual	741		Remote sensing & GIS mapping	All land uses	No	General field visits	No	Gridded	Unknown	Watershed	75	Unknown	Unknown	Yes	Measured SY	Yes
195	Id-01	Id-01 195	2014	Van Rompaey, Anton, Paolo Bazzoffi, Robert JA Jones, and Luca Montanarella	Modeling sediment yields in Italian catchments	Geomorphology	10.1016/j.geomorph.2004.08.006	Water	Sediment budget	Soil redistribution	Quantitative	Unknown		WaTEM/SEDEM	General	Present	Europe	Italy	Muro Lucano	40.75	15.48	36	Unknown	Gridded	Annual	871		Remote sensing & GIS mapping	All land uses	No	General field visits	No	Gridded	Unknown	Watershed	75	Unknown	Unknown	Yes	Measured SY	Yes
196	Id-01	Id-01 196	2014	Van Rompaey, Anton, Paolo Bazzoffi, Robert JA Jones, and Luca Montanarella	Modeling sediment yields in Italian catchments	Geomorphology	10.1016/j.geomorph.2004.08.006	Water	Sediment budget	Soil redistribution	Quantitative	Unknown		WaTEM/SEDEM	General	Present	Europe	Italy	Ortiglietto	44.56	8.6	142	Unknown	Gridded	Annual	1027		Remote sensing & GIS mapping	All land uses	No	General field visits	No	Gridded	Unknown	Watershed	75	Unknown	Unknown	Yes	Measured SY	Yes
197	Id-01	Id-01 197	2014	Van Rompaey, Anton, Paolo Bazzoffi, Robert JA Jones, and Luca Montanarella	Modeling sediment yields in Italian catchments	Geomorphology	10.1016/j.geomorph.2004.08.006	Water	Sediment budget	Soil redistribution	Quantitative	Unknown		WaTEM/SEDEM	General	Present	Europe	Italy	Pavana	44.11	11	40	Unknown	Gridded	Annual	1304		Remote sensing & GIS mapping	All land uses	No	General field visits	No	Gridded	Unknown	Watershed	75	Unknown	Unknown	Yes	Measured SY	Yes
198	Id-01	Id-01 198	2014	Van Rompaey, Anton, Paolo Bazzoffi, Robert JA Jones, and Luca Montanarella	Modeling sediment yields in Italian catchments	Geomorphology	10.1016/j.geomorph.2004.08.006	Water	Sediment budget	Soil redistribution	Quantitative	Unknown		WaTEM/SEDEM	General	Present	Europe	Italy	Place Moulin	45.89	7.49	68	Unknown	Gridded	Annual	857		Remote sensing & GIS mapping	All land uses	No	General field visits	No	Gridded	Unknown	Watershed	75	Unknown	Unknown	Yes	Measured SY	Yes
199	Id-01	Id-01 199	2014	Van Rompaey, Anton, Paolo Bazzoffi, Robert JA Jones, and Luca Montanarella	Modeling sediment yields in Italian catchments	Geomorphology	10.1016/j.geomorph.2004.08.006	Water	Sediment budget	Soil redistribution	Quantitative	Unknown		WaTEM/SEDEM	General	Present	Europe	Italy	Pontecosi	44.12	10.38	234	Unknown	Gridded	Annual	1353		Remote sensing & GIS mapping	All land uses	No	General field visits	No	Gridded	Unknown	Watershed	75	Unknown	Unknown	Yes	Measured SY	Yes
200	Id-01	Id-01 200	2014	Van Rompaey, Anton, Paolo Bazzoffi, Robert JA Jones, and Luca Montanarella	Modeling sediment yields in Italian catchments	Geomorphology	10.1016/j.geomorph.2004.08.006	Water	Sediment budget	Soil redistribution	Quantitative	Unknown		WaTEM/SEDEM	General	Present	Europe	Italy	Pozzillo	37.65	14.59	578	Unknown	Gridded	Annual	765		Remote sensing & GIS mapping	All land uses	No	General field visits	No	Gridded	Unknown	Watershed	75	Unknown	Unknown	Yes	Measured SY	Yes
201	Id-01	Id-01 201	2014	Van Rompaey, Anton, Paolo Bazzoffi, Robert JA Jones, and Luca Montanarella	Modeling sediment yields in Italian catchments	Geomorphology	10.1016/j.geomorph.2004.08.006	Water	Sediment budget	Soil redistribution	Quantitative	Unknown		WaTEM/SEDEM	General	Present	Europe	Italy	Prizzi	37.72	13.4	21	Unknown	Gridded	Annual	780		Remote sensing & GIS mapping	All land uses	No	General field visits	No	Gridded	Unknown	Watershed	75	Unknown	Unknown	Yes	Measured SY	Yes
202	Id-01	Id-01 202	2014	Van Rompaey, Anton, Paolo Bazzoffi, Robert JA Jones, and Luca Montanarella	Modeling sediment yields in Italian catchments	Geomorphology	10.1016/j.geomorph.2004.08.006	Water	Sediment budget	Soil redistribution	Quantitative	Unknown		WaTEM/SEDEM	General	Present	Europe	Italy	Quarto	43.88	12.08	219	Unknown	Gridded	Annual	1049		Remote sensing & GIS mapping	All land uses	No	General field visits	No	Gridded	Unknown	Watershed	75	Unknown	Unknown	Yes	Measured SY	Yes
203	Id-01	Id-01 203	2014	Van Rompaey, Anton, Paolo Bazzoffi, Robert JA Jones, and Luca Montanarella	Modeling sediment yields in Italian catchments	Geomorphology	10.1016/j.geomorph.2004.08.006	Water	Sediment budget	Soil redistribution	Quantitative	Unknown		WaTEM/SEDEM	General	Present	Europe	Italy	Riolunato	44.21	12.72	155	Unknown	Gridded	Annual	1257		Remote sensing & GIS mapping	All land uses	No	General field visits	No	Gridded	Unknown	Watershed	75	Unknown	Unknown	Yes	Measured SY	Yes
204	Id-01	Id-01 204	2014	Van Rompaey, Anton, Paolo Bazzoffi, Robert JA Jones, and Luca Montanarella	Modeling sediment yields in Italian catchments	Geomorphology	10.1016/j.geomorph.2004.08.006	Water	Sediment budget	Soil redistribution	Quantitative	Unknown		WaTEM/SEDEM	General	Present	Europe	Italy	Rochemolles	45.13	6.76	24	Unknown	Gridded	Annual	736		Remote sensing & GIS mapping	All land uses	No	General field visits	No	Gridded	Unknown	Watershed	75	Unknown	Unknown	Yes	Measured SY	Yes
205	Id-01	Id-01 205	2014	Van Rompaey, Anton, Paolo Bazzoffi, Robert JA Jones, and Luca Montanarella	Modeling sediment yields in Italian catchments	Geomorphology	10.1016/j.geomorph.2004.08.006	Water	Sediment budget	Soil redistribution	Quantitative	Unknown		WaTEM/SEDEM	General	Present	Europe	Italy	Santa Luce	43.44	10.51	40	Unknown	Gridded	Annual	966		Remote sensing & GIS mapping	All land uses	No	General field visits	No	Gridded	Unknown	Watershed	75	Unknown	Unknown	Yes	Measured SY	Yes
206	Id-01	Id-01 206	2014	Van Rompaey, Anton, Paolo Bazzoffi, Robert JA Jones, and Luca Montanarella	Modeling sediment yields in Italian catchments	Geomorphology	10.1016/j.geomorph.2004.08.006	Water	Sediment budget	Soil redistribution	Quantitative	Unknown		WaTEM/SEDEM	General	Present	Europe	Italy	Scandarella	42.63	13.26	39	Unknown	Gridded	Annual	913		Remote sensing & GIS mapping	All land uses	No	General field visits	No	Gridded	Unknown	Watershed	75	Unknown	Unknown	Yes	Measured SY	Yes
207	Id-01	Id-01 207	2014	Van Rompaey, Anton, Paolo Bazzoffi, Robert JA Jones, and Luca Montanarella	Modeling sediment yields in Italian catchments	Geomorphology	10.1016/j.geomorph.2004.08.006	Water	Sediment budget	Soil redistribution	Quantitative	Unknown		WaTEM/SEDEM	General	Present	Europe	Italy	Serra Di Corvo	40.84	16.23	298	Unknown	Gridded	Annual	737		Remote sensing & GIS mapping	All land uses	No	General field visits	No	Gridded	Unknown	Watershed	75	Unknown	Unknown	Yes	Measured SY	Yes
208	Id-01	Id-01 208	2014	Van Rompaey, Anton, Paolo Bazzoffi, Robert JA Jones, and Luca Montanarella	Modeling sediment yields in Italian catchments	Geomorphology	10.1016/j.geomorph.2004.08.006	Water	Sediment budget	Soil redistribution	Quantitative	Unknown		WaTEM/SEDEM	General	Present	Europe	Italy	Suviana	44.12	11.03	75	Unknown	Gridded	Annual	1316		Remote sensing & GIS mapping	All land uses	No	General field visits	No	Gridded	Unknown	Watershed	75	Unknown	Unknown	Yes	Measured SY	Yes
209	Id-01	Id-01 209	2014	Van Rompaey, Anton, Paolo Bazzoffi, Robert JA Jones, and Luca Montanarella	Modeling sediment yields in Italian catchments	Geomorphology	10.1016/j.geomorph.2004.08.006	Water	Sediment budget	Soil redistribution	Quantitative	Unknown		WaTEM/SEDEM	General	Present	Europe	Italy	Vodo	46.42	12.23	333	Unknown	Gridded	Annual	1232		Remote sensing & GIS mapping	All land uses	No	General field visits	No	Gridded	Unknown	Watershed	75	Unknown	Unknown	Yes	Measured SY	Yes
210	Id-01	Id-01 210	2011	Ram Avtar · Chander Kumar Singh · Satayanarayan Shashtri · Saumitra Mukherjee	Identification of erosional and inundation hazard zones in Ken–Betwa river linking area, India, using remote sensing and GIS	Environmental Monitoring and Assessment	10.1007/s10661-011-1880-6	Water	NA	NA	Qualitative	NA		No-Name	General	Present	Asia	India	Ken–Betwa	24.54	79.55	28058	1999-2004	Gridded	Annual	1000		Remote sensing & GIS mapping	All land uses	No	General field visits	No	Gridded	Unknown	Watershed	90	2005	>2000	No	NA	No
211	Id-01	Id-01 211	2017	Hernandez, M., Nearing, M. A., Al‐Hamdan, O. Z., Pierson, F. B., Armendariz, G., Weltz, M. A., ... & Unkrich, C. L	The rangeland hydrology and erosion model: A dynamic approach for predicting soil loss on rangelands	Water Resources Research	10.1002/2017WR020651	Water	Sheet and rill	Net erosion	Quantitative	0.23		RHEM	General	Present	North America	United States of America (USA)	Tucson	31.7	-110.049	0.00367	Unknown	Point	Sub-hourly	350		Field mapping	Grassland/ rangeland	Yes	Measurements	Yes	Point	Unknown	Watershed	1	Unknown	Unknown	Yes	Measured SY	Yes
212	Id-01	Id-01 212	2014	Oinam, B. C., Marx, W., Scholten, T., & Wieprecht, S	A fuzzy rule base approach for developing a soil protection index map: a case study in the upper awash basin, Ethiopian highlands	Land Degradation & Development	10.1002/ldr.2166	Water	Sensitivity mapping	NA	Qualitative	NA		Soil Protection Index	General	Present	Africa	Ethiopia	Upper Awash	10	40	11000	Unknown	Unknown	Unknown	1600		Remote sensing & GIS mapping	All land uses	No	General field visits	No	Gridded	Unknown	Watershed	Unknown	2001	>2000	No	NA	No
213	Id-01	Id-01 213	2011	Dalmo A.N. Vieira, Seth M. Dabney	Modeling edge effects of tillage erosion	Soil & Tillage Research	10.1016/j.still.2010.10.007	Humans (tillage)	Sediment budget	Net erosion	Qualitative	NA		TELEM	Ploughing	Present	North America	United States of America (USA)	Coffeeville	33.96	-89.67	0.001	NA	Unknown	Unknown	NA		Field mapping	Arable land	Yes	Multiple activities	Yes	Point	Unknown	Hillslope	0.5	2009	>2000	No	NA	No
214	Id-01	Id-01 214	2012	Chen, L. I. N., Sheng-Lu, Z. H. O. U., Shao-Hua, W. U., & Fu-Qiang, L. I. A. O.	Relationships Between Intensity Gradation and Evolution of Soil Erosion: A Case Study of Changting in Fujian Province, China	Pedosphere	https://doi.org/10.1016/S1002-0160(12)60011-3	Water	Sheet and rill	NA	Qualitative	NA		No-name	Land use change	Present & past	Asia	China	Changting	25.82	116.35	3200	Unknown	Unknown	Monthly	1737		Remote sensing & GIS mapping	All land uses	Yes	Field observations	No	Gridded	Unknown	Watershed	30	1975;1990;1999;2006	Both	Yes	Measured erosion rates	No
215	Id-01	Id-01 215	2017	Nikki Baggaley, Jacqueline Potts	Sensitivity of the PESERA soil erosion model to terrain and soil inputs	Geoderma Regional	10.1016/j.geodrs.2017.07.006	Water	Sheet and rill	Gross erosion	Quantitative	3.1		PESERA	General	Present	Europe	Scotland	Lunan watershed	56.65	-2.53	140	2009	Point	Hourly	986		Field mapping	Arable land	No	Unknown	No	Maps	Unknown	Watershed	100	2009	>2000	No	NA	No
216	Id-01	Id-01 216	2009	Geun-sang Lee Æ Khil-ha Lee Æ Gyo-cheol Jeong	A strategy for quantifying turbid-water occurrence possibility based on geologic characteristics and soil erosion in hydrologic basins	Environmental Earth Sciences	https://doi.org/10.1007/s12665-009-0078-5	Water	Sheet and rill	Net erosion	Quantitative	5.81836		RUSLE-SDR	General	Present	Asia	South Korea	Sayeon	35.58	129.18	67	2006	Unknown	Annual	Unknown		Remote sensing & GIS mapping	All land uses	Yes	Multiple activities	Yes	Gridded	Unknown	Watershed	10	2006	>2000	Yes	Measured SY	No
217	Id-01	Id-01 217	2009	Geun-sang Lee Æ Khil-ha Lee Æ Gyo-cheol Jeong	A strategy for quantifying turbid-water occurrence possibility based on geologic characteristics and soil erosion in hydrologic basins	Environmental Earth Sciences	https://doi.org/10.1007/s12665-009-0078-5	Water	Sediment yield	Net erosion	Quantitative	49.7		RUSLE-SDR	General	Present	Asia	South Korea	Sayeon	35.58	129.18	67	2006	Unknown	Annual	Unknown		Remote sensing & GIS mapping	All land uses	Yes	Multiple activities	Yes	Gridded	Unknown	Watershed	10	2006	>2000	Yes	Measured SY	No
218	Id-01	Id-01 218	2009	Geun-sang Lee Æ Khil-ha Lee Æ Gyo-cheol Jeong	A strategy for quantifying turbid-water occurrence possibility based on geologic characteristics and soil erosion in hydrologic basins	Environmental Earth Sciences	https://doi.org/10.1007/s12665-009-0078-5	Water	Sediment yield	Net erosion	Quantitative	46.7		RUSLE-SDR	General	Present	Asia	South Korea	Daegok	35.64	129.18	60	2006	Unknown	Annual	Unknown		Remote sensing & GIS mapping	All land uses	Yes	Multiple activities	Yes	Gridded	Unknown	Watershed	10	2006	>2000	Yes	Measured SY	No
219	Id-01	Id-01 219	2009	Geun-sang Lee Æ Khil-ha Lee Æ Gyo-cheol Jeong	A strategy for quantifying turbid-water occurrence possibility based on geologic characteristics and soil erosion in hydrologic basins	Environmental Earth Sciences	https://doi.org/10.1007/s12665-009-0078-5	Water	Sediment yield	Net erosion	Quantitative	42.8		RUSLE-SDR	General	Present	Asia	South Korea	Gwangdong	35.7	128.46	121	2006	Unknown	Annual	Unknown		Remote sensing & GIS mapping	All land uses	Yes	Multiple activities	Yes	Gridded	Unknown	Watershed	10	2006	>2000	Yes	Measured SY	No
220	Id-01	Id-01 220	2009	Geun-sang Lee Æ Khil-ha Lee Æ Gyo-cheol Jeong	A strategy for quantifying turbid-water occurrence possibility based on geologic characteristics and soil erosion in hydrologic basins	Environmental Earth Sciences	https://doi.org/10.1007/s12665-009-0078-5	Water	Sediment yield	Net erosion	Quantitative	52.4		RUSLE-SDR	General	Present	Asia	South Korea	Imha	36.58	128.85	1360	2006	Unknown	Annual	Unknown		Remote sensing & GIS mapping	All land uses	Yes	Multiple activities	Yes	Gridded	Unknown	Watershed	10	2006	>2000	Yes	Measured SY	No
221	Id-01	Id-01 221	2009	Geun-sang Lee Æ Khil-ha Lee Æ Gyo-cheol Jeong	A strategy for quantifying turbid-water occurrence possibility based on geologic characteristics and soil erosion in hydrologic basins	Environmental Earth Sciences	https://doi.org/10.1007/s12665-009-0078-5	Water	Sheet and rill	Net erosion	Quantitative	5.60267		RUSLE-SDR	General	Present	Asia	South Korea	Daegok	35.64	129.18	60	2006	Unknown	Annual	Unknown		Remote sensing & GIS mapping	All land uses	Yes	Multiple activities	Yes	Gridded	Unknown	Watershed	10	2006	>2000	Yes	Measured SY	No
222	Id-01	Id-01 222	2009	Geun-sang Lee Æ Khil-ha Lee Æ Gyo-cheol Jeong	A strategy for quantifying turbid-water occurrence possibility based on geologic characteristics and soil erosion in hydrologic basins	Environmental Earth Sciences	https://doi.org/10.1007/s12665-009-0078-5	Water	Sheet and rill	Net erosion	Quantitative	4.15223		RUSLE-SDR	General	Present	Asia	South Korea	Gwangdong	35.7	128.46	121	2006	Unknown	Annual	Unknown		Remote sensing & GIS mapping	All land uses	Yes	Multiple activities	Yes	Gridded	Unknown	Watershed	10	2006	>2000	Yes	Measured SY	No
223	Id-01	Id-01 223	2009	Geun-sang Lee Æ Khil-ha Lee Æ Gyo-cheol Jeong	A strategy for quantifying turbid-water occurrence possibility based on geologic characteristics and soil erosion in hydrologic basins	Environmental Earth Sciences	https://doi.org/10.1007/s12665-009-0078-5	Water	Sheet and rill	Net erosion	Quantitative	2.46068		RUSLE-SDR	General	Present	Asia	South Korea	Imha	36.58	128.85	1360	2006	Unknown	Annual	Unknown		Remote sensing & GIS mapping	All land uses	Yes	Multiple activities	Yes	Gridded	Unknown	Watershed	10	2006	>2000	Yes	Measured SY	No
224	Id-01	Id-01 224	2009	Leidig, M., & Gloaguen, R.	Semi-deterministic estimation of erosion with remote sensing data	IEEE International Geoscience and Remote Sensing Symposium	10.1109/IGARSS.2009.5418176	Water	Sediment yield	Net erosion	Quantitative	Unknown		RUSLE-SDR	General	Present	Asia	Pakistan	Pamirs	37.45	74.81	583881	Unknown	Gridded	Hourly	Unknown		Remote sensing & GIS mapping	All land uses	No	General field visits	No	Gridded	Unknown	Regional	90	2007	>2000	No	NA	No
225	Id-01	Id-01 225	2010	Gündoğan, R., Akay, A. E., Okatan, A., Yuksel, A., & Oguzkan, E. A.	The Non-point Source Pollution Simulation in the Xiangxi River Watershed of Three Gorges Reservoir Area in China Based on SWAT Model	IEEE International Geoscience and Remote Sensing Symposium	10.1109/ICEET.2009.448	Water	Sediment yield	Net erosion	Quantitative	0.04		SWAT	General	Present	Asia	China	Xiangxi	31.2	111	3099	1998-2007	Point	Daily	1100		Existing map	All land uses	No	General field visits	No	Gridded	Unknown	Watershed	Unknown	2002-2007	>2000	Yes	Measured SY	Yes
226	Id-01	Id-01 226	2014	Matheus Fonseca Duraes, Carlos Rogério de Mello & Samuel Beskow	Sediment yield in Paraopeba River Basin – MG, Brazil	International Journal of River Basin Management	10.1080/15715124.2016.1159571	Water	Sheet and rill	Net erosion	Quantitative	2.7		RUSLE-SDR	General	Present	South America	Brazil	Paraopeba	-18.89	-44.3	8659	Unknown	Unknown	Monthly	1400		Remote sensing & GIS mapping	All land uses	No	General field visits	No	Gridded	Unknown	Watershed	30	2012	>2000	No	NA	No
227	Id-01	Id-01 227	2014	Liu, H., Blagodatsky, S., Giese, M., Liu, F., Xu, J., & Cadisch, G.	Impact of herbicide application on soil erosion and induced carbon loss in a rubber plantation of Southwest China	CATENA	10.1016/j.catena.2016.06.007 0	Water	Sheet and rill	Gross erosion	Quantitative	Unknown		RUSLE	Soil and water conservation	Present	Asia	China	Nabanhe River	22	100	28.6	1960–2000	Point	Sub-hourly	1350		Field mapping	Arable land	Yes	Multiple activities	Yes	Point	Unknown	Watershed	Unknown	2014	>2000	No	NA	No
228	Id-01	Id-01 228	2009	MANOJ K. JAIN & UMESH C. KOTHYARI	Estimation of soil erosion and sediment yield using GIS	Hydrological Sciences Journal	10.1080/02626660009492376	Water	Sheet and rill	Net erosion	Quantitative	Unknown		RUSLE-SDR	General	Present	Asia	India	Nagwa	24.02	85.31	92.46	Unknown	Unknown	Unknown	1243		Remote sensing & GIS mapping	All land uses	Yes	Field observations	No	Gridded	Unknown	Watershed	100	1991	≤2000	Yes	Measured SY	No
229	Id-01	Id-01 229	2009	MANOJ K. JAIN & UMESH C. KOTHYARI	Estimation of soil erosion and sediment yield using GIS	Hydrological Sciences Journal	10.1080/02626660009492376	Water	Sheet and rill	Net erosion	Quantitative	Unknown		RUSLE-SDR	General	Present	Asia	India	Karso	24.23	85.43	28	Unknown	Unknown	Unknown	1076		Remote sensing & GIS mapping	All land uses	Yes	Field observations	No	Gridded	Unknown	Watershed	100	1989	≤2000	Yes	Measured SY	No
230	Id-01	Id-01 230	2014	Vipin Joseph Markose & K. S. Jayappa	Soil loss estimation and prioritization of sub-watersheds of Kali River basin, Karnataka, India, using RUSLE and GIS	Environmental Monitoring and Assessment	10.1007/s10661-016-5218-2	Water	Sheet and rill	Gross erosion	Quantitative	23.4	Approx. average	RUSLE	General	Present	Asia	India	Kali River	15.23	74.5	4837	1999-2009	Gridded	Monthly	3000		Remote sensing & GIS mapping	All land uses	No	General field visits	No	Shapefile	Unknown	Watershed	30	2006	>2000	No	NA	No
231	Id-01	Id-01 231	2009	Yuzhou Luo, Minghua Zhang	Management-oriented sensitivity analysis for pesticide transport in watershed-scale water quality modeling using SWAT	Environmental Pollution	https://doi.org/10.1016/j.envpol.2009.06.024	Water	Sediment yield	Net erosion	Quantitative	Unknown		SWAT	Soil and water conservation	Present	North America	United States of America (USA)	Orestimba Creek	37.26	-120.82	563	1990–2007	Point	Daily	Unknown		Field mapping	All land uses	Yes	Field observations	No	Gridded	Unknown	Watershed	Unknown	2002-2004	>2000	Yes	Measured SY	Yes
232	Id-01	Id-01 232	2010	Manoj Kumar Jain , Debjyoti Das	Estimation of Sediment Yield and Areas of Soil Erosion and Deposition for Watershed Prioritization using GIS and Remote Sensing	Water Resources Management	10.1007/s11269-009-9540-0	Water	Sheet and rill	Net erosion	Quantitative	Unknown		USLE-SDR	General	Past	Asia	India	Haharo	23.78	85.199	565	Unknown	Gridded	Annual	1280		Remote sensing & GIS mapping	All land uses	No	General field visits	No	Gridded	Unknown	Watershed	30	1992	≤2000	No	NA	No
233	Id-01	Id-01 233	2014	Md. Rejaur Rahman & Z. H. Shi & Cai Chongfa	Assessing regional environmental quality by integrated use of remote sensing, GIS, and spatial multi-criteria evaluation for prioritization of environmental restoration	Environmental Monitoring and Assessment	https://doi.org/10.1007/s10661-014-3905-4	Water	Sheet and rill	Gross erosion	Quantitative	Unknown		RUSLE	Soil and water conservation	Present	Asia	China	Danjiangkou	32.5	111	3115	Unknown	Gridded	Annual	1116		Remote sensing & GIS mapping	All land uses	No	General field visits	No	Gridded	Unknown	Regional	10	2005	>2000	No	NA	No
234	Id-01	Id-01 234	2014	Jiang, C., Li, D., Wang, D., & Zhang, L.	Quantification and assessment of changes in ecosystem service in the Three-River Headwaters Region, China as a result of climate variability and land cover change.	Ecological indicators	10.1016/j.ecolind.2016.01.051	Water	Sheet and rill	Gross erosion	Quantitative	Unknown		RUSLE	Land use change	Present	Asia	China	Yangtze	30.23	112.3	395000	2000–2012	Gridded	Monthly	500		Remote sensing & GIS mapping	All land uses	No	General field visits	No	Gridded	Unknown	Regional	30	2000;2012	>2000	No	NA	No
235	Id-01	Id-01 235	2014	Jiang, C., Li, D., Wang, D., & Zhang, L.	Quantification and assessment of changes in ecosystem service in the Three-River Headwaters Region, China as a result of climate variability and land cover change.	Ecological indicators	10.1016/j.ecolind.2016.01.051	Wind	Wind soil displacement	Gross erosion	Quantitative	Unknown		RWEQ	Land use change	Present	Asia	China	Yangtze	30.23	112.3	395000	2000–2012	Gridded	Monthly	500		Remote sensing & GIS mapping	All land uses	No	General field visits	No	Gridded	Unknown	Regional	30	2000;2012	Both	No	NA	No
236	Id-01	Id-01 236	2014	Karamage, F., Zhang, C., Ndayisaba, F., Shao, H., Kayiranga, A., Fang, X., ... & Tian, G	Extent of cropland and related soil erosion risk in Rwanda.	Sustainability	10.3390/su8070609	Water	Sheet and rill	Gross erosion	Quantitative	250		RUSLE	General	Present	Africa	Rwanda	Great Lakes Region	-1.9	29.36	26338	1980–2000	Gridded	Monthly	1156		Remote sensing & GIS mapping	All land uses	No	General field visits	No	Gridded	Unknown	Regional	30	2015	>2000	No	NA	No
237	Id-01	Id-01 237	2016	L. Duarte & A. C. Teodoro & J. A. Gonçalves & D. Soares & M. Cunha	Assessing soil erosion risk using RUSLE through a GIS open source desktop and web application	Environmental Monitoring and Assessment	10.1007/s10661-016-5349-5	Water	Sheet and rill	Gross erosion	Quantitative	2.2		RUSLE	General	Present	Europe	Portugal	Montalegre	41.5	-8	805.8	1981-2008	Gridded	Monthly	1531		Existing map	All land uses	No	General field visits	No	Shapefile	Unknown	Watershed	20	2006	>2000	No	NA	No
238	Id-01	Id-01 238	2009	Xinxiao, Y., Zhang, X., & Lili, N.	Simulated multi-scale watershed runoff and sediment production based on GeoWEPP model	International Journal of Sediment Research	https://doi.org/10.1016/S1001-6279(10)60018-2	Water	Sheet and rill	Net erosion	Quantitative	35.2528	Approx. average	GeoWEPP	General	Present	Asia	China	Lu’ergou	34.66	104.99	12.01	Unknown	Gridded	Daily	491		Unknown	Unknown	Yes	Field observations	Unknown	Unknown	Unknown	Watershed	Unknown	1982-2004	Both	Yes	Measured SY	Yes
239	Id-01	Id-01 239	2009	Xinxiao, Y., Zhang, X., & Lili, N.	Simulated multi-scale watershed runoff and sediment production based on GeoWEPP model	International Journal of Sediment Research	https://doi.org/10.1016/S1001-6279(10)60018-2	Water	Sheet and rill	Net erosion	Quantitative	49.6542	Approx. average	GeoWEPP	General	Present	Asia	China	Luoyugou	34.66	104.99	72.79	Unknown	Gridded	Daily	491		Unknown	Unknown	Yes	Field observations	Unknown	Unknown	Unknown	Watershed	Unknown	1982-2004	Both	Yes	Measured SY	Yes
240	Id-01	Id-01 240	2009	Xinxiao, Y., Zhang, X., & Lili, N.	Simulated multi-scale watershed runoff and sediment production based on GeoWEPP model	International Journal of Sediment Research	https://doi.org/10.1016/S1001-6279(10)60018-2	Water	Sheet and rill	Net erosion	Quantitative	45.4846	Approx. average	GeoWEPP	General	Present	Asia	China	Qiaozidonggou	34.66	104.99	1.36	Unknown	Gridded	Daily	491		Unknown	Unknown	Yes	Field observations	Unknown	Unknown	Unknown	Watershed	Unknown	1982-2004	Both	Yes	Measured SY	Yes
241	Id-01	Id-01 241	2009	Xinxiao, Y., Zhang, X., & Lili, N.	Simulated multi-scale watershed runoff and sediment production based on GeoWEPP model	International Journal of Sediment Research	https://doi.org/10.1016/S1001-6279(10)60018-2	Water	Sheet and rill	Net erosion	Quantitative	79.8518	Approx. average	GeoWEPP	General	Present	Asia	China	Qiaozixigou	34.66	104.99	1.09	Unknown	Gridded	Daily	491		Unknown	Unknown	Yes	Field observations	Unknown	Unknown	Unknown	Watershed	Unknown	1982-2004	Both	Yes	Measured SY	Yes
242	Id-01	Id-01 242	2016	Shuyuan Wang, Xiaoli Zhu, Wenbo Zhang, Bofu Yu, Suhua Fu, Liang Liu	Effect of different topographic data sources on soil loss estimation for a mountainous watershed in Northern China	Environmental Earth Sciences	10.1007/s12665-016-6130-3	Water	Sheet and rill	Gross erosion	Quantitative	13.4		RUSLE	General	Present	Asia	China	Dongtaigou	35.03	106.77	0.9	Unknown	Unknown	Unknown	Unknown		Field mapping	Grassland/ rangeland	No	General field visits	No	Gridded	Unknown	Watershed	30	Unknown	Unknown	No	NA	No
243	Id-01	Id-01 243	2017	Meghdad Jourgholami, Maryam Etehadi Abari	Eﬀectiveness of sawdust and straw mulching on postharvest runoﬀ and soilerosion of a skid trail in a mixed forest	Ecological Engineering	10.1016/j.ecoleng.2017.09.009	Water	Sediment yield	Net erosion	Quantitative	Unknown		GLM	General	Present	Asia	Iran	Gorazbon District	36.6	51.47	1e-08	2015-2016	Point	Daily	1205		Field mapping	Forest	Yes	Measurements	Unknown	Unknown	Unknown	Plot	Unknown	2015-2016	>2000	Yes	Measured erosion rates	Yes
244	Id-01	Id-01 244	2016	AbdelRahman, M. A., Natarajan, A., Srinivasamurthy, C. A., & Hegde, R.	Estimating soil fertility status in physically degraded land using GIS and remote sensing techniques in Chamarajanagar district, Karnataka, India	The Egyptian Journal of Remote Sensing and Space Science	10.1016/j.ejrs.2015.12.002	Water	Sheet and rill	Gross erosion	Quantitative	Unknown		RUSLE	General	Present	Asia	India	Chamarajanagar	12.03	77.3	5101	Unknown	Unknown	Unknown	Unknown		Remote sensing & GIS mapping	All land uses	No	General field visits	No	Gridded	Unknown	Watershed	30	2013	>2000	No	NA	No
245	Id-01	Id-01 245	2009	Xu, Z. X., Pang, J. P., Liu, C. M., & Li, J. Y.	Assessment of runoff and sediment yield in the Miyun Reservoir catchment by using SWAT model	Hydrological Processes: An International Journal	10.1002/hyp.7475	Water	Sediment yield	Net erosion	Quantitative	0.331316		SWAT	General	Present	Asia	China	Bai River	42	116.3	6278	1986-1991	Point	Daily	500		Existing map, remote sensing & GIS mapping	All land uses	No	General field visits	No	Gridded	Unknown	Watershed	90	1986-1992	≤2000	Yes	Measured SY	Yes
246	Id-01	Id-01 246	2009	Xu, Z. X., Pang, J. P., Liu, C. M., & Li, J. Y.	Assessment of runoff and sediment yield in the Miyun Reservoir catchment by using SWAT model	Hydrological Processes: An International Journal	10.1002/hyp.7475	Water	Sediment yield	Net erosion	Quantitative	0.304508		SWAT	General	Present	Asia	China	Chao River	42.1	116.6	9228	1986-1991	Point	Daily	587		Existing map, remote sensing & GIS mapping	All land uses	No	General field visits	No	Gridded	Unknown	Watershed	90	1986-1992	≤2000	Yes	Measured SY	Yes
247	Id-01	Id-01 247	2006	Hancock, G. R., Grabham, M. K., Martin, P., Evans, K. G., & Bollhöfer, A.	A methodology for the assessment of rehabilitation success of post mining landscapes—sediment and radionuclide transport at the former Nabarlek uranium mine, Northern Territory, Australia	Science of the Total Environment	10.1016/j.scitotenv.2005.01.039	Water	Sheet and rill	Gross erosion	Quantitative	6.13		RUSLE	Mining	Present	Oceania	Australia	Nabarlek mine	-13	132	0.1	Unknown	Point	Unknown	1400		Field mapping	Bare soil	Yes	Multiple activities	Yes	Point	Unknown	Plot	NA	Unknown	Unknown	No	NA	No
248	Id-01	Id-01 248	2015	Ramos, M. C., & Martinez-Casasnovas, J. A.	Soil water content, runoff and soil loss prediction in a small ungauged agricultural basin in the Mediterranean region using the Soil and Water Assessment Tool	Journal of Agricultural Science	https://doi.org/10.1017/S0021859614000422	Water	Sediment yield	Net erosion	Quantitative	Unknown		SWAT	General	Present	Europe	Spain	Piera	41.51	1.76	0.01	1996– 2011	Point	Daily	550		Field mapping	Agriculture, generic	No	General field visits	No	Gridded	Unknown	Watershed	NA	2010-2012	>2000	Yes	Measured SY	Yes
249	Id-01	Id-01 249	2016	Okou, F. A., Tente, B., Bachmann, Y., & Sinsin, B.	Regional erosion risk mapping for decision support: A case study from West Africa	Land Use Policy	http://dx.doi.org/10.1016/j.landusepol.2016.04.036	Water	NA	NA	Qualitative	NA		ICONA	General	Present	Africa	Benin	Atacora	10.79	1.67	Unknown	Unknown	Unknown	Unknown	900		Remote sensing & GIS mapping	All land uses	Yes	Unknown	No	Unknown	Unknown	Regional	30	2006	>2000	No	NA	No
250	Id-01	Id-01 250	2008	Hlaing, K. T., Haruyama, S., & Aye, M. M.	Using GIS-based distributed soil loss modeling and morphometric analysis to prioritize watershed for soil conservation in Bago river basin of Lower Myanmar	Frontiers of Earth Science in China	https://doi.org/10.1007/s11707-008-0048-3	Water	Sheet and rill	Gross erosion	Quantitative	11.82		RUSLE	General	Present	Asia	Myanmar	Bago River	17	96	5359	1966-2005	Gridded	Annual	2993		Remote sensing & GIS mapping	All land uses	No	General field visits	No	Gridded	Unknown	Watershed	15	2005	>2000	No	NA	No
251	Id-01	Id-01 251	2015	Pongpetch, N., Suwanwaree, P., Yossapol, C., Dasananda, S., & Thongplew, K.	Using SWAT to Assess the Critical Areas and Nonpoint Source Pollution Reduction Best Management Practices in Lam Takong River Basin, Thailand	EnvironmentAsia	10.14456/ea.2015.6	Water	Sediment yield	Net erosion	Quantitative	8.13		SWAT	Soil and water conservation	Present	Asia	Thailand	Lam Takong River	14.92	101.64	3518	2007-2009	Point	Daily	1454		Existing map	All land uses	No	General field visits	No	Gridded	Unknown	Watershed	NA	2008	>2000	Yes	Measured SY	Yes
252	Id-01	Id-01 252	2016	Borrelli, P., Panagos, P., Ballabio, C., Lugato, E., Weynants, M., & Montanarella, L.	Towards a pan‐European assessment of land susceptibility to wind erosion.	Land Degradation & Development	https://doi.org/10.1002/ldr.2318	Wind	Sensitivity mapping	NA	Qualitative	NA		ILSWE	General	Present	Europe	NA	Europe	46.47	9.11	Unknown	1981–2010	Gridded	Daily	Unknown		Remote sensing & GIS mapping	All land uses	No	General field visits	No	Gridded	Unknown	Continental	1000	1981–2010	Both	Yes	Unknown	No
253	Id-01	Id-01 253	2015	Möller, M., Gerstmann, H., Thürkow, D., Gao, F., & Förster, M.	Coupling of phenological information and synthetically generated time-series for crop types as indicator for vegetation coverage information	International Workshop on the Analysis of Multitemporal Remote Sensing Images	10.1109/Multi-Temp.2015.7245802	Wind	Wind soil displacement	Gross erosion	Quantitative	Unknown		SWEEP	General	Present	Asia	China	Aksu	41.14	80.3	Unknown	Unknown	Point	Sub-hourly	53		Field mapping	Arable land	Yes	Multiple activities	Yes	Point	Unknown	Plot	Unknown	2013	>2000	Yes	Measured erosion rates	No
254	Id-01	Id-01 254	2006	Zhou, P., Nieminen, J., Tokola, T., Luukkanen, O., & Oliver, T.	Large scale soil erosion modeling for a mountainous watershed	WIT Transactions on Ecology and the Environment	NA	Water	Sheet and rill	NA	Qualitative	NA		RUSLE	General	Present	Asia	China	Upper Yangtze	30.79	103.72	23037	Unknown	Gridded	Annual	Unknown		Remote sensing & GIS mapping	All land uses	No	General field visits	No	Gridded	Unknown	Watershed	100	2002	>2000	No	NA	No
255	Id-01	Id-01 255	2001	A. A. Millward and J. E. Mersey	Conservation strategies for effective land management of protected areas using an erosion prediction information system (EPIS)	Journal ofEnvironmental Management	10.1006/jema.2000.0415	Water	Sheet and rill	Gross erosion	Quantitative	Unknown		RUSLE	Soil and water conservation	Present	North America	Mexico	Zenzontla	19.8	-104.2	1030	Unknown	Unknown	Unknown	Unknown		Existing map	All land uses	Yes	Field observations	No	Unknown	Unknown	Watershed	Unknown	Unknown	Unknown	No	NA	No
256	Id-01	Id-01 256	2005	Guangxing Wang, George Z. Gertner, Shoufan Fang, and Alan B. Anderson	A Methodology for Spatial Uncertainty Analysis Of Remote Sensing and GIS Products	Photogrammetric Engineering & Remote Sensing	NA	Water	Sheet and rill	Gross erosion	Quantitative	Unknown		RUSLE	General	Present	North America	United States of America (USA)	Fort Hood	31.19	-97.74	879	Unknown	Point	Unknown	Unknown		Remote sensing & GIS mapping	All land uses	Yes	Field observations	Yes	Point	Unknown	Plot	30	1989	≤2000	No	NA	No
257	Id-01	Id-01 257	2013	Muhd Barzani Gasim • Sahibin Abd. Rahim • Mohd Ekhwan Toriman • Wan Mohd Razi Idris • Tukimat Lihan • Zulfahmi Ali Rahman • Azman Hashim • Norhadilla Hadib	Flux of nutrients and heavy metals from the Melai River sub-catchment into Lake Chini, Pekan, Pahang, Malaysia	Environmental Earth Sciences	10.1007/s12665-012-1919-1	Water	Sheet and rill	Gross erosion	Quantitative	0.0002		RUSLE	General	Present	Asia	Malaysia	Chini 1	3.43	102.91	0.1	1997-2006	Point	Annual	2125		Field mapping	Forest	Yes	Sampling	Yes	Gridded	Unknown	Plot	NA	2006	>2000	No	NA	No
258	Id-01	Id-01 258	2013	Muhd Barzani Gasim • Sahibin Abd. Rahim • Mohd Ekhwan Toriman • Wan Mohd Razi Idris • Tukimat Lihan • Zulfahmi Ali Rahman • Azman Hashim • Norhadilla Hadib	Flux of nutrients and heavy metals from the Melai River sub-catchment into Lake Chini, Pekan, Pahang, Malaysia	Environmental Earth Sciences	10.1007/s12665-012-1919-1	Water	Sheet and rill	Gross erosion	Quantitative	40.62		RUSLE	General	Present	Asia	Malaysia	Chini 2	3.43	102.91	0.1	1997-2006	Point	Annual	2125		Field mapping	Forest	Yes	Sampling	Yes	Point	Unknown	Plot	NA	2006	>2000	No	NA	No
259	Id-01	Id-01 259	2013	Muhd Barzani Gasim • Sahibin Abd. Rahim • Mohd Ekhwan Toriman • Wan Mohd Razi Idris • Tukimat Lihan • Zulfahmi Ali Rahman • Azman Hashim • Norhadilla Hadib	Flux of nutrients and heavy metals from the Melai River sub-catchment into Lake Chini, Pekan, Pahang, Malaysia	Environmental Earth Sciences	10.1007/s12665-012-1919-1	Water	Sheet and rill	Gross erosion	Quantitative	12.77		RUSLE	General	Present	Asia	Malaysia	Chini 3	3.43	102.91	0.1	1997-2006	Point	Annual	2125		Field mapping	Forest	Yes	Sampling	Yes	Point	Unknown	Plot	NA	2006	>2000	No	NA	No
260	Id-01	Id-01 260	2013	Muhd Barzani Gasim • Sahibin Abd. Rahim • Mohd Ekhwan Toriman • Wan Mohd Razi Idris • Tukimat Lihan • Zulfahmi Ali Rahman • Azman Hashim • Norhadilla Hadib	Flux of nutrients and heavy metals from the Melai River sub-catchment into Lake Chini, Pekan, Pahang, Malaysia	Environmental Earth Sciences	10.1007/s12665-012-1919-1	Water	Sheet and rill	Gross erosion	Quantitative	3e-05		RUSLE	General	Present	Asia	Malaysia	Chini 4	3.43	102.91	0.1	1997-2006	Point	Annual	2125		Field mapping	Forest	Yes	Sampling	Yes	Point	Unknown	Plot	NA	2006	>2000	No	NA	No
261	Id-01	Id-01 261	2003	Angima, S. D., Stott, D. E., O’neill, M. K., Ong, C. K., & Weesies, G. A.	Soil erosion prediction using RUSLE for central Kenyan highland conditions.	Agriculture, Ecosystems & Environment	10.1016/S0167-8809(03)00011-2	Water	Sheet and rill	Gross erosion	Quantitative	Unknown	270	RUSLE	General	Present	Africa	Kenya	Kianjuki	0.43	37.5	1.2	1987-1999	Point	Daily	1200		Field mapping	Arable land	No	General field visits	Yes	Gridded	Unknown	Watershed	NA	1999	≤2000	No	NA	No
262	Id-01	Id-01 262	2003	Martin, A., Gunter, J. T., & Regens, J. L.	Estimating erosion in a riverine watershed Bayou Liberty-Tchefuncta River in Louisiana	Environmental Science and Pollution Research	NA	Water	Sheet and rill	Gross erosion	Quantitative	Unknown		RUSLE	Soil and water conservation	Present	North America	United States of America (USA)	St. Tammany Parish	30.44	-89.9	1813	Unknown	Gridded	Annual	Unknown		Remote sensing & GIS mapping	All land uses	Yes	Field observations	No	Gridded	Unknown	Watershed	80	Unknown	Unknown	No	NA	No
263	Id-01	Id-01 263	2005	Natalia Hoyos	Spatial modeling of soil erosion potential in a tropical watershed of the Colombian Andes	CATENA	10.1016/j.catena.2005.05.012	Water	Sheet and rill	Gross erosion	Quantitative	Unknown		RUSLE	General	Present	South America	Colombia	Dosquebradas	4.83	-75.6	58	1987-1997	Point	Annual	2900		Existing map, remote sensing & GIS mapping	All land uses	Yes	Multiple activities	Yes	Gridded	Unknown	Watershed	25	2002	>2000	No	NA	No
264	Id-01	Id-01 264	2016	Sahoo, K., Hawkins, G. L., Yao, X. A., Samples, K., & Mani, S	GIS-based biomass assessment and supply logistics system for a sustainable biorefinery: A case study with cotton stalks in the Southeastern US	Applied Energy	http://dx.doi.org/10.1016/j.apenergy.2016.08.114	Water	Sheet and rill	Unknown	Unknown	Unknown		RUSLE2	Ploughing	Present	North America	United States of America (USA)	Southeastern	32.12	-83.86	NA	Unknown	Unknown	Unknown	Unknown		Unknown	Unknown	Unknown	Unknown	Unknown	Unknown	Unknown	Regional	30	Unknown	Unknown	Unknown	Unknown	Unknown
265	Id-01	Id-01 265	2007	Welle, S., Chantawarangul, K., Nontanandh, S., & Jantawat, S.	Prediction of Soil Loss in the Northern Part of Somali Region of Ethiopia Using Empirical Soil Erosion Models	Kasetsart J.	NA	Water	Sheet and rill	Gross erosion	Quantitative	9.93		SLEMSA	General	Present	Africa	Ethiopia	Amadle	9.26	43.01	Unknown	Unknown	Point	Annual	521		Field mapping	Arable land	Yes	Sampling	Yes	Point	Unknown	Hillslope	NA	Unknown	Unknown	No	NA	No
266	Id-01	Id-01 266	2007	Welle, S., Chantawarangul, K., Nontanandh, S., & Jantawat, S.	Prediction of Soil Loss in the Northern Part of Somali Region of Ethiopia Using Empirical Soil Erosion Models	Kasetsart J.	NA	Water	Sheet and rill	Gross erosion	Quantitative	16.66		SLEMSA	General	Present	Africa	Ethiopia	Awbare	8.25	44.15	Unknown	Unknown	Point	Annual	510		Field mapping	Arable land	Yes	Sampling	Yes	Point	Unknown	Hillslope	NA	Unknown	Unknown	No	NA	No
267	Id-01	Id-01 267	2007	Welle, S., Chantawarangul, K., Nontanandh, S., & Jantawat, S.	Prediction of Soil Loss in the Northern Part of Somali Region of Ethiopia Using Empirical Soil Erosion Models	Kasetsart J.	NA	Water	Sheet and rill	Gross erosion	Quantitative	35.32		SLEMSA	General	Present	Africa	Ethiopia	Babile	9.13	42.37	Unknown	Unknown	Point	Annual	671		Field mapping	Arable land	Yes	Sampling	Yes	Point	Unknown	Hillslope	NA	Unknown	Unknown	No	NA	No
268	Id-01	Id-01 268	2007	Welle, S., Chantawarangul, K., Nontanandh, S., & Jantawat, S.	Prediction of Soil Loss in the Northern Part of Somali Region of Ethiopia Using Empirical Soil Erosion Models	Kasetsart J.	NA	Water	Sheet and rill	Gross erosion	Quantitative	44.75		SLEMSA	General	Present	Africa	Ethiopia	Beyo	4.22	41.62	Unknown	Unknown	Point	Annual	661		Field mapping	Arable land	Yes	Sampling	Yes	Point	Unknown	Hillslope	NA	Unknown	Unknown	No	NA	No
269	Id-01	Id-01 269	2007	Welle, S., Chantawarangul, K., Nontanandh, S., & Jantawat, S.	Prediction of Soil Loss in the Northern Part of Somali Region of Ethiopia Using Empirical Soil Erosion Models	Kasetsart J.	NA	Water	Sheet and rill	Gross erosion	Quantitative	1.61		SLEMSA	General	Present	Africa	Ethiopia	Chincsan	9.44	42.6	Unknown	Unknown	Point	Annual	661		Field mapping	Arable land	Yes	Sampling	Yes	Point	Unknown	Hillslope	NA	Unknown	Unknown	No	NA	No
270	Id-01	Id-01 270	2007	Welle, S., Chantawarangul, K., Nontanandh, S., & Jantawat, S.	Prediction of Soil Loss in the Northern Part of Somali Region of Ethiopia Using Empirical Soil Erosion Models	Kasetsart J.	NA	Water	Sheet and rill	Gross erosion	Quantitative	32.96		SLEMSA	General	Present	Africa	Ethiopia	Elbehe	7.82	44.98	Unknown	Unknown	Point	Annual	661		Field mapping	Arable land	Yes	Sampling	Yes	Point	Unknown	Hillslope	NA	Unknown	Unknown	No	NA	No
271	Id-01	Id-01 271	2007	Welle, S., Chantawarangul, K., Nontanandh, S., & Jantawat, S.	Prediction of Soil Loss in the Northern Part of Somali Region of Ethiopia Using Empirical Soil Erosion Models	Kasetsart J.	NA	Water	Sheet and rill	Gross erosion	Quantitative	39.8		SLEMSA	General	Present	Africa	Ethiopia	Gabegabo	7.26	44.53	Unknown	Unknown	Point	Annual	661		Field mapping	Arable land	Yes	Sampling	Yes	Point	Unknown	Hillslope	NA	Unknown	Unknown	No	NA	No
272	Id-01	Id-01 272	2007	Welle, S., Chantawarangul, K., Nontanandh, S., & Jantawat, S.	Prediction of Soil Loss in the Northern Part of Somali Region of Ethiopia Using Empirical Soil Erosion Models	Kasetsart J.	NA	Water	Sheet and rill	Gross erosion	Quantitative	47.33		SLEMSA	General	Present	Africa	Ethiopia	Hadaw	9.35	42.68	Unknown	Unknown	Point	Annual	661		Field mapping	Arable land	Yes	Sampling	Yes	Point	Unknown	Hillslope	NA	Unknown	Unknown	No	NA	No
273	Id-01	Id-01 273	2007	Welle, S., Chantawarangul, K., Nontanandh, S., & Jantawat, S.	Prediction of Soil Loss in the Northern Part of Somali Region of Ethiopia Using Empirical Soil Erosion Models	Kasetsart J.	NA	Water	Sheet and rill	Gross erosion	Quantitative	3.35		SLEMSA	General	Present	Africa	Ethiopia	Harshin	3.64	39.63	Unknown	Unknown	Point	Annual	521		Field mapping	Arable land	Yes	Sampling	Yes	Point	Unknown	Hillslope	NA	Unknown	Unknown	No	NA	No
274	Id-01	Id-01 274	2007	Welle, S., Chantawarangul, K., Nontanandh, S., & Jantawat, S.	Prediction of Soil Loss in the Northern Part of Somali Region of Ethiopia Using Empirical Soil Erosion Models	Kasetsart J.	NA	Water	Sheet and rill	Gross erosion	Quantitative	2.38		SLEMSA	General	Present	Africa	Ethiopia	Kabribyah	9.9	43.18	Unknown	Unknown	Point	Annual	521		Field mapping	Arable land	Yes	Sampling	Yes	Point	Unknown	Hillslope	NA	Unknown	Unknown	No	NA	No
275	Id-01	Id-01 275	2007	Welle, S., Chantawarangul, K., Nontanandh, S., & Jantawat, S.	Prediction of Soil Loss in the Northern Part of Somali Region of Ethiopia Using Empirical Soil Erosion Models	Kasetsart J.	NA	Water	Sheet and rill	Gross erosion	Quantitative	4.9		SLEMSA	General	Present	Africa	Ethiopia	Shinile	9.67	41.87	Unknown	Unknown	Point	Annual	651		Field mapping	Arable land	Yes	Sampling	Yes	Point	Unknown	Hillslope	NA	Unknown	Unknown	No	NA	No
276	Id-01	Id-01 276	2007	Welle, S., Chantawarangul, K., Nontanandh, S., & Jantawat, S.	Prediction of Soil Loss in the Northern Part of Somali Region of Ethiopia Using Empirical Soil Erosion Models	Kasetsart J.	NA	Water	Sheet and rill	Gross erosion	Quantitative	10.99		SLEMSA	General	Present	Africa	Ethiopia	Tulu	9.61	42.75	Unknown	Unknown	Point	Annual	661		Field mapping	Arable land	Yes	Sampling	Yes	Point	Unknown	Hillslope	NA	Unknown	Unknown	No	NA	No
277	Id-01	Id-01 277	2007	Welle, S., Chantawarangul, K., Nontanandh, S., & Jantawat, S.	Prediction of Soil Loss in the Northern Part of Somali Region of Ethiopia Using Empirical Soil Erosion Models	Kasetsart J.	NA	Water	Sheet and rill	Gross erosion	Quantitative	76.82		USLE	General	Present	Africa	Ethiopia	Babile	9.13	42.37	Unknown	Unknown	Point	Annual	671		Field mapping	Arable land	Yes	Sampling	Yes	Point	Unknown	Hillslope	NA	Unknown	Unknown	No	NA	No
278	Id-01	Id-01 278	2007	Welle, S., Chantawarangul, K., Nontanandh, S., & Jantawat, S.	Prediction of Soil Loss in the Northern Part of Somali Region of Ethiopia Using Empirical Soil Erosion Models	Kasetsart J.	NA	Water	Sheet and rill	Gross erosion	Quantitative	111.37		USLE	General	Present	Africa	Ethiopia	Beyo	4.22	41.62	Unknown	Unknown	Point	Annual	661		Field mapping	Arable land	Yes	Sampling	Yes	Point	Unknown	Hillslope	NA	Unknown	Unknown	No	NA	No
279	Id-01	Id-01 279	2007	Welle, S., Chantawarangul, K., Nontanandh, S., & Jantawat, S.	Prediction of Soil Loss in the Northern Part of Somali Region of Ethiopia Using Empirical Soil Erosion Models	Kasetsart J.	NA	Water	Sheet and rill	Gross erosion	Quantitative	4.78		USLE	General	Present	Africa	Ethiopia	Chincsan	9.44	42.6	Unknown	Unknown	Point	Annual	661		Field mapping	Arable land	Yes	Sampling	Yes	Point	Unknown	Hillslope	NA	Unknown	Unknown	No	NA	No
280	Id-01	Id-01 280	2007	Welle, S., Chantawarangul, K., Nontanandh, S., & Jantawat, S.	Prediction of Soil Loss in the Northern Part of Somali Region of Ethiopia Using Empirical Soil Erosion Models	Kasetsart J.	NA	Water	Sheet and rill	Gross erosion	Quantitative	65.36		USLE	General	Present	Africa	Ethiopia	Elbehe	7.82	44.98	Unknown	Unknown	Point	Annual	661		Field mapping	Arable land	Yes	Sampling	Yes	Point	Unknown	Hillslope	NA	Unknown	Unknown	No	NA	No
281	Id-01	Id-01 281	2007	Welle, S., Chantawarangul, K., Nontanandh, S., & Jantawat, S.	Prediction of Soil Loss in the Northern Part of Somali Region of Ethiopia Using Empirical Soil Erosion Models	Kasetsart J.	NA	Water	Sheet and rill	Gross erosion	Quantitative	122.07		USLE	General	Present	Africa	Ethiopia	Gabegabo	7.26	44.53	Unknown	Unknown	Point	Annual	661		Field mapping	Arable land	Yes	Sampling	Yes	Point	Unknown	Hillslope	NA	Unknown	Unknown	No	NA	No
282	Id-01	Id-01 282	2007	Welle, S., Chantawarangul, K., Nontanandh, S., & Jantawat, S.	Prediction of Soil Loss in the Northern Part of Somali Region of Ethiopia Using Empirical Soil Erosion Models	Kasetsart J.	NA	Water	Sheet and rill	Gross erosion	Quantitative	42.4		USLE	General	Present	Africa	Ethiopia	Hadaw	9.35	42.68	Unknown	Unknown	Point	Annual	661		Field mapping	Arable land	Yes	Sampling	Yes	Point	Unknown	Hillslope	NA	Unknown	Unknown	No	NA	No
283	Id-01	Id-01 283	2007	Welle, S., Chantawarangul, K., Nontanandh, S., & Jantawat, S.	Prediction of Soil Loss in the Northern Part of Somali Region of Ethiopia Using Empirical Soil Erosion Models	Kasetsart J.	NA	Water	Sheet and rill	Gross erosion	Quantitative	12.04		USLE	General	Present	Africa	Ethiopia	Harshin	3.64	39.63	Unknown	Unknown	Point	Annual	521		Field mapping	Arable land	Yes	Sampling	Yes	Point	Unknown	Hillslope	NA	Unknown	Unknown	No	NA	No
284	Id-01	Id-01 284	2007	Welle, S., Chantawarangul, K., Nontanandh, S., & Jantawat, S.	Prediction of Soil Loss in the Northern Part of Somali Region of Ethiopia Using Empirical Soil Erosion Models	Kasetsart J.	NA	Water	Sheet and rill	Gross erosion	Quantitative	2.38		USLE	General	Present	Africa	Ethiopia	Kabribyah	9.9	43.18	Unknown	Unknown	Point	Annual	521		Field mapping	Arable land	Yes	Sampling	Yes	Point	Unknown	Hillslope	NA	Unknown	Unknown	No	NA	No
285	Id-01	Id-01 285	2007	Welle, S., Chantawarangul, K., Nontanandh, S., & Jantawat, S.	Prediction of Soil Loss in the Northern Part of Somali Region of Ethiopia Using Empirical Soil Erosion Models	Kasetsart J.	NA	Water	Sheet and rill	Gross erosion	Quantitative	11.31		USLE	General	Present	Africa	Ethiopia	Shinile	9.67	41.87	Unknown	Unknown	Point	Annual	651		Field mapping	Arable land	Yes	Sampling	Yes	Point	Unknown	Hillslope	NA	Unknown	Unknown	No	NA	No
286	Id-01	Id-01 286	2007	Welle, S., Chantawarangul, K., Nontanandh, S., & Jantawat, S.	Prediction of Soil Loss in the Northern Part of Somali Region of Ethiopia Using Empirical Soil Erosion Models	Kasetsart J.	NA	Water	Sheet and rill	Gross erosion	Quantitative	36.38		USLE	General	Present	Africa	Ethiopia	Tulu	9.61	42.75	Unknown	Unknown	Point	Annual	661		Field mapping	Arable land	Yes	Sampling	Yes	Point	Unknown	Hillslope	NA	Unknown	Unknown	No	NA	No
287	Id-01	Id-01 287	2005	Malleswara Rao, B. N., Umamahesh, N. V., & Reddy, G. T.	GIS Based Soil Erosion Modelling for Conservation Planning of Watersheds	ISH Journal of Hydraulic Engineering	10.1080/09715010.2005.10514797	Water	Sheet and rill	Gross erosion	Quantitative	14.82		USLE	General	Present	Asia	India	Khindsi	21.3	79.36	183	Unknown	Unknown	Annual	900		Remote sensing & GIS mapping	All land uses	No	General field visits	No	Gridded	Unknown	Watershed	20	2000	≤2000	No	NA	No
288	Id-01	Id-01 288	2006	Chen Yunhao , Li Xiaobing , Shi Peijun , Gong Adu & Dou Wen	Land cover pattern optimization for local ecological security using remotely sensed data	International Journal of Remote Sensing	10.1080/01431160500127450	Water	Sheet and rill	Gross erosion	Quantitative	181.7		USLE	General	Present	Asia	China	Wufeidigou	35	115	6	2000	Point	Monthly	Unknown		Remote sensing & GIS mapping	All land uses	No	General field visits	No	Gridded	Unknown	Watershed	30	2000	≤2000	No	NA	No
289	Id-01	Id-01 289	2006	Akyurek, Z., & Okalp, K.	A fuzzy-based tool for spatial reasoning: A case study on soil erosion hazard prediction.	nternational Symposium on Spatial accuracy assessment in Natural Resources and Environmental Sciences	NA	Water	Sheet and rill	Gross erosion	Qualitative	NA		USLE	General	Present	Asia	Turkey	Kocadere Creek	40.62	29.02	62.7	Unknown	Unknown	Unknown	Unknown		Remote sensing & GIS mapping	All land uses	No	General field visits	No	Unknown	Unknown	Watershed	Unknown	2000	≤2000	No	NA	No
290	Id-01	Id-01 290	2001	Baban, S. M., & Yusof, K. W.	Modelling soil erosion in tropical environments using remote sensing and geographical information systems	Hydrological sciences journal	10.1080/02626660109492815	Water	Sheet and rill	Gross erosion	Qualitative	NA		USLE	General	Unknown	Asia	Malaysia	Langkawi Island	6.37	99.78	362	Unknown	Unknown	Unknown	Unknown		Remote sensing & GIS mapping	All land uses	Unknown	Unknown	Unknown	Unknown	Unknown	Watershed	NA	Unknown	Unknown	No	NA	No
291	Id-01	Id-01 291	1996	Batjes, N. H.	Global assessment of land vulnerability to water erosion on a ½ by ½ grid.	Land Degradation & Development	1085-32781961040353-13	Water	Sensitivity mapping	NA	Qualitative	NA		USLE	General	Present	Global	NA	Global	NA	NA	NA	Unknown	Gridded	Annual	NA		Existing map	All land uses	No	General field visits	No	Unknown	Unknown	Global	50000	Unknown	Unknown	No	NA	No
292	Id-01	Id-01 292	2000	Kristof Van Oost, Gerard Govers & Phillipe Desmet	Evaluating the effects of changes in landscape structure on soil erosion by water and tillage	Landscape Ecology	https://doi.org/10.1023/A:1008198215674	Water	Sediment budget	Soil redistribution	Quantitative	11.4		WaTEM/SEDEM	Land use change	Present & past	Europe	Belgium	Ganspoel	50.8	4.58	1	Unknown	Point	Sub-hourly	Unknown		Field mapping	Agriculture, generic	Yes	Multiple activities	Yes	Gridded	Unknown	Watershed	5	1947;1969;1990	≤2000	No	NA	No
293	Id-01	Id-01 293	2000	Kristof Van Oost, Gerard Govers & Phillipe Desmet	Evaluating the effects of changes in landscape structure on soil erosion by water and tillage	Landscape Ecology	https://doi.org/10.1023/A:1008198215674	Water	Sediment budget	Soil redistribution	Quantitative	7.6		WaTEM/SEDEM	Land use change	Present & past	Europe	Belgium	Kinderveld	50.8	4.6	3	Unknown	Point	Sub-hourly	Unknown		Field mapping	Agriculture, generic	Yes	Multiple activities	Yes	Gridded	Unknown	Watershed	5	1947;1969;1990	≤2000	No	NA	No
294	Id-01	Id-01 294	2000	Kristof Van Oost, Gerard Govers & Phillipe Desmet	Evaluating the effects of changes in landscape structure on soil erosion by water and tillage	Landscape Ecology	https://doi.org/10.1023/A:1008198215674	Water	Sediment budget	Soil redistribution	Quantitative	8.5		WaTEM/SEDEM	Land use change	Present & past	Europe	Belgium	Kouberg	50.82	4.62	5	Unknown	Point	Sub-hourly	Unknown		Field mapping	Agriculture, generic	Yes	Multiple activities	Yes	Gridded	Unknown	Watershed	5	1947;1969;1990	≤2000	No	NA	No
295	Id-01	Id-01 295	2000	Kristof Van Oost, Gerard Govers & Phillipe Desmet	Evaluating the effects of changes in landscape structure on soil erosion by water and tillage	Landscape Ecology	https://doi.org/10.1023/A:1008198215674	Humans (tillage)	Sediment budget	Soil redistribution	Quantitative	9.3		WaTEM/SEDEM	Land use change	Present & past	Europe	Belgium	Ganspoel	50.8	4.58	1	Unknown	Point	Sub-hourly	Unknown		Field mapping	Agriculture, generic	Yes	Multiple activities	Yes	Gridded	Unknown	Watershed	5	1947;1969;1990	≤2000	No	NA	No
296	Id-01	Id-01 296	2000	Kristof Van Oost, Gerard Govers & Phillipe Desmet	Evaluating the effects of changes in landscape structure on soil erosion by water and tillage	Landscape Ecology	https://doi.org/10.1023/A:1008198215674	Humans (tillage)	Sediment budget	Soil redistribution	Quantitative	8.3		WaTEM/SEDEM	Land use change	Present & past	Europe	Belgium	Kinderveld	50.8	4.6	3	Unknown	Point	Sub-hourly	Unknown		Field mapping	Agriculture, generic	Yes	Multiple activities	Yes	Gridded	Unknown	Watershed	5	1947;1969;1990	≤2000	No	NA	No
297	Id-01	Id-01 297	2000	Kristof Van Oost, Gerard Govers & Phillipe Desmet	Evaluating the effects of changes in landscape structure on soil erosion by water and tillage	Landscape Ecology	https://doi.org/10.1023/A:1008198215674	Humans (tillage)	Sediment budget	Soil redistribution	Quantitative	8.4		WaTEM/SEDEM	Land use change	Present & past	Europe	Belgium	Kouberg	50.82	4.62	5	Unknown	Point	Sub-hourly	Unknown		Field mapping	Agriculture, generic	Yes	Multiple activities	Yes	Gridded	Unknown	Watershed	5	1947;1969;1990	≤2000	No	NA	No
298	Id-01	Id-01 298	2017	Paolo Nasta, Mario Palladino, Nadia Ursino, Antonio Saracino, Angelo Sommella, Nunzio Romano	Assessing long-term impact of land-use change on hydrologicalecosystem functions in a Mediterranean upland agro-forestry catchment	Science of the Total Environment	10.1016/j.scitotenv.2017.06.008	Water	Sediment yield	Net erosion	Quantitative	Unknown		AGWA	Land use change	Present & past	Europe	Italy	Alento River	40.21	15.13	450	1951-2000	Point	Monthly	1176.8		Remote sensing & GIS mapping	All land uses	Yes	Sampling	Yes	Point	Unknown	Watershed	50	1955;1998;2015	Both	Yes	Measured erosion rates	Yes
299	Id-01	Id-01 299	2016	Abdelwahab, O. M. M., Bingner, R. L., Milillo, F., & Gentile, F.	Evaluation of alternative management practices with the AnnAGNPS model in the Carapelle watershed	Soil Science	10.1097/SS.0000000000000162	Water	Sediment yield	Net erosion	Quantitative	9.1		AnnAGNPS	Soil and water conservation	Present	Europe	Italy	Carapelle	41.2	15.56	506	2007-2011	Gridded	Daily	650		Existing map	All land uses	No	General field visits	No	Shapefile	Unknown	Watershed	20	2007-2011	>2000	Yes	Measured SY	No
300	Id-01	Id-01 300	2011	Arias, M. E., Cochrane, T. A., Lawrence, K. S., Killeen, T. J., & Farrell, T. A.	Paying the forest for electricity: a modelling framework to market forest conservation as payment for ecosystem services benefiting hydropower generation	Environmental Conservation	10.1017/S0376892911000464	Water	Sediment budget	Net erosion	Quantitative	32		ArcSWAT	Forest harvesting	Present	Asia	Cambodia	Pursat	12.34	103.63	1110	Unknown	Gridded	Unknown	Unknown		Existing map	Forest	No	General field visits	Unknown	Unknown	Unknown	Watershed	Unknown	2006	>2000	No	NA	No
301	Id-01	Id-01 301	2017	Daniel Asfaw, Mulugeta Neka	Factors affecting adoption of soil and water conservation practices: Thecase of Wereillu Woreda (District), South Wollo Zone, Amhara Region,Ethiopia	International Soil and Water Conservation Research	doi.org/10.1016/j.iswcr.2017.10.002	Water	Sensitivity mapping	NA	Qualitative	NA		Binary logistic regression model	General	Present	Africa	Ethiopia	Wereillu Woreda	10.68	39.15	987.77	1972-2008	Point	Annual	897.9		Unknown	Unknown	Yes	Field observations	Unknown	Unknown	Unknown	Watershed	Unknown	Unknown	Unknown	No	NA	No
302	Id-01	Id-01 302	2007	Kristof Van Oost, TA Quine, Gerard Govers, Steven De Gryze, Johan Six, JW Harden, JC Ritchie, GW McCarty, Goswin Heckrath, C Kosmas, JV Giraldez, JR Marques Da Silva, Roel Merckx	The impact of agricultural soil erosion on the global carbon cycle	Science	10.1126/science.1145724	Water	Sheet and rill	Gross erosion	Quantitative	Unknown		RUSLE	General	Present	Global	NA	NA	NA	NA	NA	Unknown	Gridded	Annual	Unknown		Existing map	Agriculture, generic	Yes	Measurements	No	Gridded	Unknown	Global	10000	1990	≤2000	Yes	Measured erosion rates	No
303	Id-01	Id-01 303	2010	John N. Quinton, Gerard Govers, Kristof Van Oost & Richard D. Bardgett	The impact of agricultural soil erosion on biogeochemical cycling	Nature Geoscience	doi: 10.1038/ngeo838	Water	Sheet and rill	Gross erosion	Quantitative	Unknown		RUSLE	General	Present	Global	NA	NA	NA	NA	NA	Unknown	Gridded	Annual	Unknown		Existing map	Agriculture, generic	Yes	Measurements	No	Gridded	Unknown	Global	10000	1990	≤2000	Yes	Measured erosion rates	No
304	Id-02	Id-02 304	2010	John N. Quinton, Gerard Govers, Kristof Van Oost & Richard D. Bardgett	The impact of agricultural soil erosion on biogeochemical cycling	Nature Geoscience	doi: 10.1038/ngeo838	Humans (tillage)	Sediment budget	Net erosion	Quantitative	Unknown		WaTEM/SEDEM	General	Present	Global	NA	NA	NA	NA	NA	Unknown	Gridded	Annual	Unknown		Existing map	Agriculture, generic	Yes	Measurements	No	Gridded	Unknown	Global	10000	1990	≤2000	Yes	Measured erosion rates	No
305	Id-03	Id-03 305	2016	Adrian Chappell, Nicholas P. Webb	Using albedo to reform wind erosion modelling, mapping and monitoring	Aeolian Research	http://dx.doi.org/10.1016/j.aeolia.2016.09.006	Wind	Sediment budget	NA	Qualitative	Unknown		-	General	Present	Global	NA	NA	NA	NA	NA	Unknown	Gridded	Annual	Unknown		Remote sensing & GIS mapping	All land uses	Yes	Measurements	No	Gridded	Unknown	Global	500	2015	>2000	Yes	Measured erosion rates	No
306	Id-04	Id-04 306	2012	Sebastian Doetterl, Kristof Van Oost and Johan Six	Towards constraining the magnitude of globalagricultural sediment and soil organic carbonfluxes	Earth Surface Processes and Landforms	DOI: 10.1002/esp.3198	Water	Sheet and rill	Gross erosion	Quantitative	10.5		USLE	General	Present	Global	NA	NA	NA	NA	NA	Unknown	Gridded	Annual	Unknown		Existing map	Agriculture, generic	No	General field visits	No	Gridded	Unknown	Global	10000	2000	≤2000	No	NA	No
307	Id-01	Id-01 307	2007	Akihiko Ito	Simulated impacts of climate and land-cover change on soilerosion and implication for the carbon cycle	Geophysical Research Letters	https://doi.org/10.1029/2007GL029342	Water	Sheet and rill	Gross erosion	Quantitative	11	9.1–13.0	USLE	Land use change and climate change	Present & future	Global	NA	NA	NA	NA	NA	Unknown	Gridded	Annual	Unknown		Existing map	All land uses	No	General field visits	No	Gridded	Unknown	Global	10000	1901-2100	Both	No	NA	No
308	Id-01	Id-01 308	2008	Guang-Heng Ni; Zhuo-Ying Liu; Zhi-Dong Lei; Da-Wen Yang; and Ling Wang	Continuous Simulation of Water and Soil Erosion in a Small Watershed of the Loess Plateau with a Distributed Model	Journal of Hydrologic Engineering	NA	Water	Sediment yield	Net erosion	Quantitative	Unknown		THIHMS-SW	General	Present	Asia	China	Chabagou watershed	23.61	111.57	187	1950-2000	Point	Annual	388		Existing map	All land uses	Yes	Field observations	Yes	Unknown	50	Watershed	50	1962-1967; 1979-1981	≤2000	Yes	Measured SY	Yes
309	Id-01	Id-01 309	2016	Balew Admas Mekonnen; Kerry Anne Mazurek; and Gordon Putz	Sediment Export Modeling in Cold-Climate Prairie Watersheds	Journal of Hydrologic Engineering	NA	Water	Sediment yield	Net erosion	Quantitative	Unknown		SWAT	General	Present	North America	Canada	Assiniboine River	51.55	-101.9	13000	1992-2001	Point	Daily	365		Existing map	All land uses	Yes	Field observations	No	Gridded	50	Watershed	Unknown	1972-1979	≤2000	Yes	Measured SY	Yes
310	Id-01	Id-01 310	2016	Balew Admas Mekonnen; Kerry Anne Mazurek; and Gordon Putz	Sediment Export Modeling in Cold-Climate Prairie Watersheds	Journal of Hydrologic Engineering	NA	Water	Sediment yield	Net erosion	Quantitative	Unknown		SWAT	General	Present	North America	Canada	Moose Jaw River	40.4	-105.4	9230	1992-2001	Gridded	Daily	450		Existing map	All land uses	Yes	Field observations	No	Gridded	50	Watershed	Unknown	1972-1982	≤2000	Yes	Measured SY	Yes
311	Id-01	Id-01 311	2017	Xiao Yu; Xianhong Xie; and Shanshan Meng	Modeling the Responses of Water and Sediment Discharge to Climate Change in the Upper Yellow River Basin, China	Journal of Hydrologic Engineering	NA	Water	Sediment yield	Net erosion	Quantitative	Unknown		SWAT	General	Present	Asia	China	Yellow River Source Region	34	100	132000	1966–2010	Point	Daily	637		Existing map	All land uses	No	None	No	Maps	90	Watershed	Unknown	1966-2010	Both	Yes	Measured SY	Yes
312	Id-01	Id-01 312	2016	Tiao J. Chang; Hong Zhou; and Yiqing Guan	Applications of Erosion Hotspots for Watershed Investigation in the Appalachian Hills of the United States	Journal of Hydrologic Engineering	NA	Water	Sheet and rill	Gross erosion	Quantitative	Unknown		RUSLE	General	Present	North America	United States of America (USA)	Hocking River	39.5	-82.1	3100	Unknown	Unknown	Unknown	Unknown		Existing map	All land uses	No	None	No	Gridded	30	Watershed	30	Unknown	Unknown	No	NA	No
313	Id-01	Id-01 313	2016	Tiao J. Chang; Hong Zhou; and Yiqing Guan	Applications of Erosion Hotspots for Watershed Investigation in the Appalachian Hills of the United States	Journal of Hydrologic Engineering	NA	Water	Sheet and rill	Gross erosion	Quantitative	Unknown		RUSLE	General	Present	North America	United States of America (USA)	Atwood Lake Basin	40.55	-81.21	180	Unknown	Unknown	Unknown	Unknown		Existing map	All land uses	No	None	No	Gridded	30	Watershed	30	Unknown	Unknown	No	NA	No
314	Id-01	Id-01 314	2012	Donal Mullana, Dave Favis-Mortlock, Rowan Fealy	Addressing key limitations associated with modelling soil erosion under the impacts of future climate change	Agricultural and Forest Meteorology	https://doi.org/10.1016/j.agrformet.2011.12.004	Water	Sheet and rill	Net erosion	Quantitative	0.61		WEPP	Soil and water conservation	Present	Europe	Northern Ireland	Omagh	54.6	-7.33	0.027	1961-1990	Unknown	Unknown	1181		Field mapping	Agriculture, generic	Yes	Measurements	Yes	Point	Unknown	Hillslope	Unknown	1961-1990	≤2000	Yes	Measured erosion rates	No
315	Id-01	Id-01 315	2012	Donal Mullana, Dave Favis-Mortlock, Rowan Fealy	Addressing key limitations associated with modelling soil erosion under the impacts of future climate change	Agricultural and Forest Meteorology	https://doi.org/10.1016/j.agrformet.2011.12.004	Water	Sheet and rill	Net erosion	Quantitative	0.31		WEPP	Land use change and climate change	Future	Europe	Northern Ireland	Omagh	54.6	-7.33	0.027	2020	Unknown	Unknown	1181		Field mapping	Agriculture, generic	Yes	Measurements	Yes	Point	Unknown	Hillslope	Unknown	2020	>2000	No	NA	No
316	Id-01	Id-01 316	2012	Donal Mullana, Dave Favis-Mortlock, Rowan Fealy	Addressing key limitations associated with modelling soil erosion under the impacts of future climate change	Agricultural and Forest Meteorology	https://doi.org/10.1016/j.agrformet.2011.12.004	Water	Sheet and rill	Net erosion	Quantitative	0.3		WEPP	Land use change and climate change	Future	Europe	Northern Ireland	Omagh	54.6	-7.33	0.027	2050	Unknown	Unknown	1181		Field mapping	Agriculture, generic	Yes	Measurements	Yes	Point	Unknown	Hillslope	Unknown	2050	>2000	No	NA	No
317	Id-01	Id-01 317	2012	Donal Mullana, Dave Favis-Mortlock, Rowan Fealy	Addressing key limitations associated with modelling soil erosion under the impacts of future climate change	Agricultural and Forest Meteorology	https://doi.org/10.1016/j.agrformet.2011.12.004	Water	Sheet and rill	Net erosion	Quantitative	0.24		WEPP	Land use change and climate change	Future	Europe	Northern Ireland	Omagh	54.6	-7.33	0.027	2080	Unknown	Unknown	1181		Field mapping	Agriculture, generic	Yes	Measurements	Yes	Point	Unknown	Hillslope	Unknown	2080	>2000	No	NA	No
318	Id-01	Id-01 318	2011	G. D. Betrie, A. van Griensven, Y. A. Mohamed, I. Popescu, A. E. Mynett, S. Hummel	Linking SWAT and SOBEK Using Open Modeling Interface (OpenMI) for Sediment Transport Simulation in the Blue Nile River Basin	NA	NA	Water	Sediment yield	Net erosion	Quantitative	Unknown		SWAT	General	Present	Africa	Ethiopia & Sudan	Blue Nile River	12	36.5	Unknown	1980-1996	Point	Daily	Unknown		Existing map	All land uses	No	None	No	Gridded	90	Watershed	Unknown	1987-1996	≤2000	Yes	Measured SY	Yes
319	Id-01	Id-01 319	2011	G. D. Betrie, A. van Griensven, Y. A. Mohamed, I. Popescu, A. E. Mynett, S. Hummel	Linking SWAT and SOBEK Using Open Modeling Interface (OpenMI) for Sediment Transport Simulation in the Blue Nile River Basin	NA	NA	Water	Sediment yield	Net erosion	Quantitative	Unknown		SOBEK	General	Present	Africa	Ethiopia & Sudan	Blue Nile River	12	36.5	Unknown	1980-1996	Point	Daily	Unknown		Existing map	All land uses	No	None	No	Gridded	90	Watershed	Unknown	1987-1996	≤2000	Yes	Measured SY	Yes
320	Id-01	Id-01 320	2013	H. Shao, C. Baffaut, J. E. Gao, N. O. Nelson, K. A. Janssen, G. M. Pierzynski, P. L. Barnes	Development and application of algorithms for simulating terraces within SWAT	American Society of Agricultural and Biological Engineers	10.13031/trans.56.10047	Water	Sediment yield	Net erosion	Quantitative	Unknown		SWAT	Soil and water conservation	Present	North America	United States of America (USA)	Franklin County, Kansas	38.6	-95.3	0.0406	2001-2004	Point	Daily	Unknown		Field mapping	Agriculture, generic	Yes	Measurements	Unknown	Unknown	Unknown	Hillslope	Unknown	2001-2004	>2000	Yes	Measured SY	Yes
321	Id-01	Id-01 321	2013	M. Napoli, S. Orlandini, D. Grifoni, C. A. Zanchi	Modeling soil and nutrient runoff yields from an italian vineyard using swat	American Society of Agricultural and Biological Engineers	10.13031/trans.56.9963	Water	Sediment yield	Net erosion	Quantitative	Unknown		SWAT	Soil and water conservation	Present	Europe	Italy	Chianti	43.64	11.13	0.0005	2005-2008	Point	Daily	854		Field mapping	Agriculture, generic	Yes	Measurements	Yes	Point	Unknown	Plot	Unknown	2005-2008	>2000	Yes	Measured SY	Yes
322	Id-01	Id-01 322	2013	M. L. Bumguardner, C. L. Munster, T. Provin, M. Ha	Soil Loss Due to Residue Removal in the Oso Creek Watershed, Texas	American Society of Agricultural and Biological Engineers	NA	Water	Sediment yield	Net erosion	Quantitative	Unknown		SWAT	General	Present	North America	United States of America (USA)	Oso Creek	27.8	-97.78	233.9	1972-1986	Point	Daily	836		Existing map	All land uses	No	None	No	Gridded	Unknown	Watershed	Unknown	1972-1986	>2000	Yes	Measured SY	Yes
323	Id-01	Id-01 323	2013	S. M. Dabney, D. A. N. Vieira, D. C. Yoder	Effects of Topographic Feedback on Erosion and Deposition Prediction		NA	Water	Sheet and rill	Net erosion	Quantitative	9.8		RUSLE2	General	Present	North America	United States of America (USA)	Treynor	41.16	-95.64	0.12	1975-2002	Unknown	Unknown	Unknown		Field mapping	Agriculture, generic	Yes	Field observations	Unknown	Unknown	1	Watershed	Unknown	1975-2002	Both	No	NA	No
324	Id-01	Id-01 324	2013	D. C. Flanagan, J. R. Frankenberger, T. A. Cochrane, C. S. Renschler, W. J. Elliot	Geospatial application of the Water Erosion Prediction Project (WEPP) model	American Society of Agricultural and Biological Engineers	NA	Water	Sheet and rill	Net erosion	Quantitative	Unknown		GEOWEPP	General	Present	North America	United States of America (USA)	Jefferson County, Colorado	39.18	-105.29	0.525	Unknown	Gridded	Daily	Unknown		Existing map	All land uses	Yes	Field observations	No	Gridded	30	Watershed	30	Unknown	Unknown	No	NA	No
325	Id-01	Id-01 325	2013	D. C. Flanagan, J. R. Frankenberger, T. A. Cochrane, C. S. Renschler, W. J. Elliot	Geospatial application of the Water Erosion Prediction Project (WEPP) model	American Society of Agricultural and Biological Engineers	NA	Water	Sheet and rill	Net erosion	Quantitative	Unknown		GEOWEPP	General	Present	North America	United States of America (USA)	Bartholomew County	39.18	-85.89	Unknown	Unknown	Gridded	Daily	Unknown		Existing map	All land uses	Yes	Field observations	No	Gridded	30	Watershed	30	Unknown	Unknown	No	NA	No
326	Id-01	Id-01 326	2013	D. C. Flanagan, J. R. Frankenberger, T. A. Cochrane, C. S. Renschler, W. J. Elliot	Geospatial application of the Water Erosion Prediction Project (WEPP) model	American Society of Agricultural and Biological Engineers	NA	Water	Sheet and rill	Net erosion	Quantitative	Unknown		GEOWEPP	General	Present	North America	United States of America (USA)	Marshall County	39.18	-85.89	Unknown	Unknown	Gridded	Daily	Unknown		Existing map	All land uses	Yes	Field observations	No	Gridded	30	Watershed	30	Unknown	Unknown	No	NA	No
327	Id-01	Id-01 327	2013	J. Gao, L. E. Wagner, F. Fox, S. H. Chung, J. K. Vaughan, B. K. Lamb	Spatial Application of WEPS for Estimating Wind Erosion in the Pacific Northwest	American Society of Agricultural and Biological Engineers	NA	Wind	Wind soil displacement	Gross erosion	Quantitative	Unknown		WEPS	General	Present	North America	United States of America (USA)	Washington	47.03	-118.22	40000	Unknown	Gridded	Daily	Unknown		Existing map	All land uses	Yes	Field observations	No	Gridded	Unknown	Regional	1000	2009	>2000	No	NA	No
328	Id-01	Id-01 328	2013	D. B. F. Pinto, A. M. da Silva, S. Beskow, C. R. de Mello, G. Coelho	Application of the Soil And Water Assessment Tool (SWAT) for sediment transport simulation at a headwater watershed in Minas Gerais State, Brazil	American Society of Agricultural and Biological Engineers	NA	Water	Sediment yield	Net erosion	Quantitative	Unknown		SWAT	General	Present	South America	Brazil	Lavrinha Creek	-22.06	-44.58	6.88	2006-2010	Point	Daily	2100		Remote sensing & GIS mapping	All land uses	Yes	Field observations	Yes	Maps	5	Watershed	5	2006-2010	>2000	Yes	Measured SY	Yes
329	Id-01	Id-01 329	2015	Osama Z. Al-Hamdan, Mariano Hernandez, Frederick B. Pierson, Mark A. Nearing, C. Jason Williams, Jeffrey J. Stone, Jan Boll and Mark A. Weltz	Rangeland hydrology and erosion model (RHEM) enhancements for applications on disturbed rangelands	Hydrological Processes	10.1002/hyp.10167	Water	Sheet and rill	Net erosion	Quantitative	4	Event?	RHEM	Wildfire	Present	North America	United States of America (USA)	Breaks	43.2	-116.75	Unknown	Unknown	Unknown	Unknown	Unknown		Field mapping	Grassland/ rangeland	Yes	Measurements	Yes	Point	Unknown	Plot	Unknown	Unknown	>2000	No	NA	Yes
330	Id-01	Id-01 330	2015	Osama Z. Al-Hamdan, Mariano Hernandez, Frederick B. Pierson, Mark A. Nearing, C. Jason Williams, Jeffrey J. Stone, Jan Boll and Mark A. Weltz	Rangeland hydrology and erosion model (RHEM) enhancements for applications on disturbed rangelands	Hydrological Processes	10.1002/hyp.10167	Water	Sheet and rill	Net erosion	Quantitative	5.24	Event?	RHEM	General	Present	North America	United States of America (USA)	Castlehead	42.27	-116.8	Unknown	Unknown	Unknown	Unknown	Unknown		Field mapping	Grassland/ rangeland	Yes	Measurements	Yes	Point	Unknown	Plot	Unknown	Unknown	>2000	No	NA	Yes
331	Id-01	Id-01 331	2015	Osama Z. Al-Hamdan, Mariano Hernandez, Frederick B. Pierson, Mark A. Nearing, C. Jason Williams, Jeffrey J. Stone, Jan Boll and Mark A. Weltz	Rangeland hydrology and erosion model (RHEM) enhancements for applications on disturbed rangelands	Hydrological Processes	10.1002/hyp.10167	Water	Sheet and rill	Net erosion	Quantitative	3	Event?	RHEM	General	Present	North America	United States of America (USA)	Steens	42.63	-118.57	Unknown	Unknown	Unknown	Unknown	Unknown		Field mapping	Grassland/ rangeland	Yes	Measurements	Yes	Point	Unknown	Plot	Unknown	Unknown	>2000	No	NA	Yes
332	Id-01	Id-01 332	2011	M. A. Nearing, H. Wei, J. J. Stone, F. B. Pierson, K. E. Spaeth, M. A. Weltz, D. C. Flanagan, M. Hernandez	Rangeland Hydrology and Erosion Model	American Society of Agricultural and Biological Engineers	NA	Water	Sheet and rill	Net erosion	Quantitative	Unknown		RHEM	General	Present	North America	United States of America (USA)	Tombstone, Arizona	31.7	-110	Unknown	Unknown	Unknown	Unknown	Unknown		Field mapping	Grassland/ rangeland	Yes	Measurements	Yes	Point	Unknown	Plot	Unknown	Unknown	Unknown	No	NA	Yes
333	Id-01	Id-01 333	2011	M. A. Nearing, H. Wei, J. J. Stone, F. B. Pierson, K. E. Spaeth, M. A. Weltz, D. C. Flanagan, M. Hernandez	Rangeland Hydrology and Erosion Model	American Society of Agricultural and Biological Engineers	NA	Water	Sheet and rill	Net erosion	Quantitative	Unknown		RHEM	General	Present	North America	United States of America (USA)	Sonora, Texas	30.56	-100.6	Unknown	Unknown	Unknown	Unknown	Unknown		Field mapping	Grassland/ rangeland	Yes	Measurements	Yes	Point	Unknown	Plot	Unknown	Unknown	Unknown	No	NA	Yes
334	Id-01	Id-01 334	2011	M. A. Nearing, H. Wei, J. J. Stone, F. B. Pierson, K. E. Spaeth, M. A. Weltz, D. C. Flanagan, M. Hernandez	Rangeland Hydrology and Erosion Model	American Society of Agricultural and Biological Engineers	NA	Water	Sheet and rill	Net erosion	Quantitative	Unknown		RHEM	General	Present	North America	United States of America (USA)	Chickasha, Oklahoma	35	-97	Unknown	Unknown	Unknown	Unknown	Unknown		Field mapping	Grassland/ rangeland	Yes	Measurements	Yes	Point	Unknown	Plot	Unknown	Unknown	Unknown	No	NA	Yes
335	Id-01	Id-01 335	2011	M. A. Nearing, H. Wei, J. J. Stone, F. B. Pierson, K. E. Spaeth, M. A. Weltz, D. C. Flanagan, M. Hernandez	Rangeland Hydrology and Erosion Model	American Society of Agricultural and Biological Engineers	NA	Water	Sheet and rill	Net erosion	Quantitative	Unknown		RHEM	General	Present	North America	United States of America (USA)	Woodward, Oklahoma	36.4	-99.3	Unknown	Unknown	Unknown	Unknown	Unknown		Field mapping	Grassland/ rangeland	Yes	Measurements	Yes	Point	Unknown	Plot	Unknown	Unknown	Unknown	No	NA	Yes
336	Id-01	Id-01 336	2011	M. A. Nearing, H. Wei, J. J. Stone, F. B. Pierson, K. E. Spaeth, M. A. Weltz, D. C. Flanagan, M. Hernandez	Rangeland Hydrology and Erosion Model	American Society of Agricultural and Biological Engineers	NA	Water	Sheet and rill	Net erosion	Quantitative	Unknown		RHEM	General	Present	North America	United States of America (USA)	Sidney, Montana	47.6	-104.1	Unknown	Unknown	Unknown	Unknown	Unknown		Field mapping	Grassland/ rangeland	Yes	Measurements	Yes	Point	Unknown	Plot	Unknown	Unknown	Unknown	No	NA	Yes
337	Id-01	Id-01 337	2011	M. A. Nearing, H. Wei, J. J. Stone, F. B. Pierson, K. E. Spaeth, M. A. Weltz, D. C. Flanagan, M. Hernandez	Rangeland Hydrology and Erosion Model	American Society of Agricultural and Biological Engineers	NA	Water	Sheet and rill	Net erosion	Quantitative	Unknown		RHEM	General	Present	North America	United States of America (USA)	Cottonwood, South Dakota	43.9	-101.9	Unknown	Unknown	Unknown	Unknown	Unknown		Field mapping	Grassland/ rangeland	Yes	Measurements	Yes	Point	Unknown	Plot	Unknown	Unknown	Unknown	No	NA	Yes
338	Id-01	Id-01 338	2011	M. A. Nearing, H. Wei, J. J. Stone, F. B. Pierson, K. E. Spaeth, M. A. Weltz, D. C. Flanagan, M. Hernandez	Rangeland Hydrology and Erosion Model	American Society of Agricultural and Biological Engineers	NA	Water	Sheet and rill	Net erosion	Quantitative	Unknown		RHEM	General	Present	North America	United States of America (USA)	Los Alamos, New Mexico	35.8	-106.3	Unknown	Unknown	Unknown	Unknown	Unknown		Field mapping	Grassland/ rangeland	Yes	Measurements	Yes	Point	Unknown	Plot	Unknown	Unknown	Unknown	No	NA	Yes
339	Id-01	Id-01 339	2011	M. A. Nearing, H. Wei, J. J. Stone, F. B. Pierson, K. E. Spaeth, M. A. Weltz, D. C. Flanagan, M. Hernandez	Rangeland Hydrology and Erosion Model	American Society of Agricultural and Biological Engineers	NA	Water	Sheet and rill	Net erosion	Quantitative	Unknown		RHEM	General	Present	North America	United States of America (USA)	Cuba, New Mexico	36	-106.9	Unknown	Unknown	Unknown	Unknown	Unknown		Field mapping	Grassland/ rangeland	Yes	Measurements	Yes	Point	Unknown	Plot	Unknown	Unknown	Unknown	No	NA	Yes
340	Id-01	Id-01 340	2011	M. A. Nearing, H. Wei, J. J. Stone, F. B. Pierson, K. E. Spaeth, M. A. Weltz, D. C. Flanagan, M. Hernandez	Rangeland Hydrology and Erosion Model	American Society of Agricultural and Biological Engineers	NA	Water	Sheet and rill	Net erosion	Quantitative	Unknown		RHEM	General	Present	North America	United States of America (USA)	Susanville, California	40.4	-120.7	Unknown	Unknown	Unknown	Unknown	Unknown		Field mapping	Grassland/ rangeland	Yes	Measurements	Yes	Point	Unknown	Plot	Unknown	Unknown	Unknown	No	NA	Yes
341	Id-01	Id-01 341	2011	M. A. Nearing, H. Wei, J. J. Stone, F. B. Pierson, K. E. Spaeth, M. A. Weltz, D. C. Flanagan, M. Hernandez	Rangeland Hydrology and Erosion Model	American Society of Agricultural and Biological Engineers	NA	Water	Sheet and rill	Net erosion	Quantitative	Unknown		RHEM	General	Present	North America	United States of America (USA)	Killdeer, North Dakota	47.37	-102.7	Unknown	Unknown	Unknown	Unknown	Unknown		Field mapping	Grassland/ rangeland	Yes	Measurements	Yes	Point	Unknown	Plot	Unknown	Unknown	Unknown	No	NA	Yes
342	Id-01	Id-01 342	2011	M. A. Nearing, H. Wei, J. J. Stone, F. B. Pierson, K. E. Spaeth, M. A. Weltz, D. C. Flanagan, M. Hernandez	Rangeland Hydrology and Erosion Model	American Society of Agricultural and Biological Engineers	NA	Water	Sheet and rill	Net erosion	Quantitative	Unknown		RHEM	General	Present	North America	United States of America (USA)	Wahoo, Nebraska	41.2	-96.6	Unknown	Unknown	Unknown	Unknown	Unknown		Field mapping	Grassland/ rangeland	Yes	Measurements	Yes	Point	Unknown	Plot	Unknown	Unknown	Unknown	No	NA	Yes
343	Id-01	Id-01 343	2011	M. A. Nearing, H. Wei, J. J. Stone, F. B. Pierson, K. E. Spaeth, M. A. Weltz, D. C. Flanagan, M. Hernandez	Rangeland Hydrology and Erosion Model	American Society of Agricultural and Biological Engineers	NA	Water	Sheet and rill	Net erosion	Quantitative	Unknown		RHEM	General	Present	North America	United States of America (USA)	Amarillo, Texas	35.2	-101.8	Unknown	Unknown	Unknown	Unknown	Unknown		Field mapping	Grassland/ rangeland	Yes	Measurements	Yes	Point	Unknown	Plot	Unknown	Unknown	Unknown	No	NA	Yes
344	Id-01	Id-01 344	2011	M. A. Nearing, H. Wei, J. J. Stone, F. B. Pierson, K. E. Spaeth, M. A. Weltz, D. C. Flanagan, M. Hernandez	Rangeland Hydrology and Erosion Model	American Society of Agricultural and Biological Engineers	NA	Water	Sheet and rill	Net erosion	Quantitative	Unknown		RHEM	General	Present	North America	United States of America (USA)	Eureka, Kansas	37.8	-96.2	Unknown	Unknown	Unknown	Unknown	Unknown		Field mapping	Grassland/ rangeland	Yes	Measurements	Yes	Point	Unknown	Plot	Unknown	Unknown	Unknown	No	NA	Yes
345	Id-01	Id-01 345	2011	M. A. Nearing, H. Wei, J. J. Stone, F. B. Pierson, K. E. Spaeth, M. A. Weltz, D. C. Flanagan, M. Hernandez	Rangeland Hydrology and Erosion Model	American Society of Agricultural and Biological Engineers	NA	Water	Sheet and rill	Net erosion	Quantitative	Unknown		RHEM	General	Present	North America	United States of America (USA)	Akron, Colorado	40.15	-103.2	Unknown	Unknown	Unknown	Unknown	Unknown		Field mapping	Grassland/ rangeland	Yes	Measurements	Yes	Point	Unknown	Plot	Unknown	Unknown	Unknown	No	NA	Yes
346	Id-01	Id-01 346	2011	M. A. Nearing, H. Wei, J. J. Stone, F. B. Pierson, K. E. Spaeth, M. A. Weltz, D. C. Flanagan, M. Hernandez	Rangeland Hydrology and Erosion Model	American Society of Agricultural and Biological Engineers	NA	Water	Sheet and rill	Net erosion	Quantitative	Unknown		RHEM	General	Present	North America	United States of America (USA)	Newcastle, Wyoming	43.8	-104.2	Unknown	Unknown	Unknown	Unknown	Unknown		Field mapping	Grassland/ rangeland	Yes	Measurements	Yes	Point	Unknown	Plot	Unknown	Unknown	Unknown	No	NA	Yes
347	Id-01	Id-01 347	2011	M. A. Nearing, H. Wei, J. J. Stone, F. B. Pierson, K. E. Spaeth, M. A. Weltz, D. C. Flanagan, M. Hernandez	Rangeland Hydrology and Erosion Model	American Society of Agricultural and Biological Engineers	NA	Water	Sheet and rill	Net erosion	Quantitative	Unknown		RHEM	General	Present	North America	United States of America (USA)	Killdeer, North Dakota	47.3	-102.7	Unknown	Unknown	Unknown	Unknown	Unknown		Field mapping	Grassland/ rangeland	Yes	Measurements	Yes	Point	Unknown	Plot	Unknown	Unknown	Unknown	No	NA	Yes
348	Id-01	Id-01 348	2011	M. A. Nearing, H. Wei, J. J. Stone, F. B. Pierson, K. E. Spaeth, M. A. Weltz, D. C. Flanagan, M. Hernandez	Rangeland Hydrology and Erosion Model	American Society of Agricultural and Biological Engineers	NA	Water	Sheet and rill	Net erosion	Quantitative	Unknown		RHEM	General	Present	North America	United States of America (USA)	Buffalo, Wyoming	44.3	-106.7	Unknown	Unknown	Unknown	Unknown	Unknown		Field mapping	Grassland/ rangeland	Yes	Measurements	Yes	Point	Unknown	Plot	Unknown	Unknown	Unknown	No	NA	Yes
349	Id-01	Id-01 349	2011	M. A. Nearing, H. Wei, J. J. Stone, F. B. Pierson, K. E. Spaeth, M. A. Weltz, D. C. Flanagan, M. Hernandez	Rangeland Hydrology and Erosion Model	American Society of Agricultural and Biological Engineers	NA	Water	Sheet and rill	Net erosion	Quantitative	Unknown		RHEM	General	Present	North America	United States of America (USA)	Blackfoot, Idaho	43.1	-112.3	Unknown	Unknown	Unknown	Unknown	Unknown		Field mapping	Grassland/ rangeland	Yes	Measurements	Yes	Point	Unknown	Plot	Unknown	Unknown	Unknown	No	NA	Yes
350	Id-01	Id-01 350	2011	M. A. Nearing, H. Wei, J. J. Stone, F. B. Pierson, K. E. Spaeth, M. A. Weltz, D. C. Flanagan, M. Hernandez	Rangeland Hydrology and Erosion Model	American Society of Agricultural and Biological Engineers	NA	Water	Sheet and rill	Net erosion	Quantitative	Unknown		RHEM	General	Present	North America	United States of America (USA)	Prescott, Arizona	34.5	-112.45	Unknown	Unknown	Unknown	Unknown	Unknown		Field mapping	Grassland/ rangeland	Yes	Measurements	Yes	Point	Unknown	Plot	Unknown	Unknown	Unknown	No	NA	Yes
351	Id-01	Id-01 351	2011	M. A. Nearing, H. Wei, J. J. Stone, F. B. Pierson, K. E. Spaeth, M. A. Weltz, D. C. Flanagan, M. Hernandez	Rangeland Hydrology and Erosion Model	American Society of Agricultural and Biological Engineers	NA	Water	Sheet and rill	Net erosion	Quantitative	Unknown		RHEM	General	Present	North America	United States of America (USA)	San Luis Obispo, California	35.2	-120.6	Unknown	Unknown	Unknown	Unknown	Unknown		Field mapping	Grassland/ rangeland	Yes	Measurements	Yes	Point	Unknown	Plot	Unknown	Unknown	Unknown	No	NA	Yes
352	Id-01	Id-01 352	2011	M. A. Nearing, H. Wei, J. J. Stone, F. B. Pierson, K. E. Spaeth, M. A. Weltz, D. C. Flanagan, M. Hernandez	Rangeland Hydrology and Erosion Model	American Society of Agricultural and Biological Engineers	NA	Water	Sheet and rill	Net erosion	Quantitative	Unknown		RHEM	General	Present	North America	United States of America (USA)	Cedar City, Utah	37.6	-113	Unknown	Unknown	Unknown	Unknown	Unknown		Field mapping	Grassland/ rangeland	Yes	Measurements	Yes	Point	Unknown	Plot	Unknown	Unknown	Unknown	No	NA	Yes
353	Id-01	Id-01 353	2013	M. Hernandez, M.A. Nearing, J.J. Stone, F.B. Pierson, H. Wei, K.E. Spaeth, P. Heilman, M.A. Weltz, and D.C. Goodrich	Application of a rangeland soil erosion model using National Resources Inventory data in southeastern Arizona	Journal of Soil and Water Conservation	10.2489/jswc.68.6.512	Water	Sheet and rill	Net erosion	Quantitative	0.4		RHEM	General	Present	North America	United States of America (USA)	Arizona	32.4	-110.4	Unknown	Unknown	Unknown	Unknown	508		Field mapping	Grassland/ rangeland	Yes	Measurements	Yes	Point	Unknown	Watershed	Unknown	Unknown	Unknown	No	NA	No
354	Id-01	Id-01 354	2016	C. Jason Williams, Frederick B. Pierson, Kenneth E. Spaeth, Joel R. Brown, Osama Z. Al-Hamdan, Mark A. Weltz, Mark A. Nearing, Jeffrey E. Herrick, Jan Boll, Peter R. Robichaud, David C. Goodrich, Philip Heilman, D. Phillip Guertin, Mariano Hernandez, Haiyan Wei, Viktor O. Polyakov, Gerardo Armendariz, Sayjro K. Nouwakpo, Stuart P. Hardegree, Patrick E. Clark, Eva K. Strand, Jonathan D. Bates, Lor…	Application of Ecological Site Information to Transformative Changes on Great Basin Sagebrush Rangelands			Water	Sheet and rill	Net erosion	Quantitative	Unknown		RHEM	General	Present & future	North America	United States of America (USA)	Sheaville, Oregon	43.12	-117.05	Unknown	Unknown	Unknown	Unknown	315		Field mapping	Grassland/ rangeland	Yes	Measurements	Yes	Point	Unknown	Hillslope	Unknown	Unknown	Unknown	No	NA	No
355	Id-01	Id-01 355	2017	W. A. Lisenbee, G. A. Fox, A. Saenz, R. B. Miller	Comparison of field jet erosion tests and WEPP-predicted erodibility parameters for varying land cover	American Society of Agricultural and Biological Engineers	10.13031/trans.12012	Water	Sheet and rill	Net erosion	Quantitative	Unknown		RHEM	General	Present	North America	United States of America (USA)	Cross Timbers Experimental Range	36.1	-97.1	Unknown	2005-2015	Point	Annual	1370		Field mapping	Grassland/ rangeland	Yes	Measurements	Yes	Point	Unknown	Hillslope	Unknown	Unknown	Unknown	No	NA	Yes
356	Id-01	Id-01 356	2017	W. A. Lisenbee, G. A. Fox, A. Saenz, R. B. Miller	Comparison of field jet erosion tests and WEPP-predicted erodibility parameters for varying land cover	American Society of Agricultural and Biological Engineers	10.13031/trans.12012	Water	Sheet and rill	Net erosion	Quantitative	Unknown		RHEM	General	Present	North America	United States of America (USA)	Cross Timbers Experimental Range	36.1	-97.1	Unknown	2005-2015	Point	Annual	1370		Field mapping	Grassland/ rangeland	Yes	Measurements	Yes	Point	Unknown	Hillslope	Unknown	Unknown	Unknown	No	NA	Yes
357	Id-01	Id-01 357	2017	W. A. Lisenbee, G. A. Fox, A. Saenz, R. B. Miller	Comparison of field jet erosion tests and WEPP-predicted erodibility parameters for varying land cover	American Society of Agricultural and Biological Engineers	10.13031/trans.12012	Water	Sheet and rill	Net erosion	Quantitative	Unknown		RHEM	General	Present	North America	United States of America (USA)	Cross Timbers Experimental Range	36.1	-97.1	Unknown	2005-2015	Point	Annual	1370		Field mapping	Grassland/ rangeland	Yes	Measurements	Yes	Point	Unknown	Hillslope	Unknown	Unknown	Unknown	No	NA	Yes
358	Id-01	Id-01 358	2017	W. A. Lisenbee, G. A. Fox, A. Saenz, R. B. Miller	Comparison of field jet erosion tests and WEPP-predicted erodibility parameters for varying land cover	American Society of Agricultural and Biological Engineers	10.13031/trans.12012	Water	Sheet and rill	Net erosion	Quantitative	Unknown		RHEM	General	Present	North America	United States of America (USA)	Cross Timbers Experimental Range	36.1	-97.1	Unknown	2005-2015	Point	Annual	1370		Field mapping	Grassland/ rangeland	Yes	Measurements	Yes	Point	Unknown	Hillslope	Unknown	Unknown	Unknown	No	NA	Yes
359	Id-01	Id-01 359	2017	W. A. Lisenbee, G. A. Fox, A. Saenz, R. B. Miller	Comparison of field jet erosion tests and WEPP-predicted erodibility parameters for varying land cover	American Society of Agricultural and Biological Engineers	10.13031/trans.12012	Water	Sheet and rill	Net erosion	Quantitative	Unknown		WEPP	General	Present	North America	United States of America (USA)	Cross Timbers Experimental Range	36.1	-97.1	Unknown	2005-2015	Point	Annual	1370		Field mapping	Grassland/ rangeland	Yes	Measurements	Yes	Point	Unknown	Hillslope	Unknown	Unknown	Unknown	No	NA	Yes
360	Id-01	Id-01 360	2017	W. A. Lisenbee, G. A. Fox, A. Saenz, R. B. Miller	Comparison of field jet erosion tests and WEPP-predicted erodibility parameters for varying land cover	American Society of Agricultural and Biological Engineers	10.13031/trans.12012	Water	Sheet and rill	Net erosion	Quantitative	Unknown		WEPP	General	Present	North America	United States of America (USA)	Cross Timbers Experimental Range	36.1	-97.1	Unknown	2005-2015	Point	Annual	1370		Field mapping	Grassland/ rangeland	Yes	Measurements	Yes	Point	Unknown	Hillslope	Unknown	Unknown	Unknown	No	NA	Yes
361	Id-01	Id-01 361	2017	W. A. Lisenbee, G. A. Fox, A. Saenz, R. B. Miller	Comparison of field jet erosion tests and WEPP-predicted erodibility parameters for varying land cover	American Society of Agricultural and Biological Engineers	10.13031/trans.12012	Water	Sheet and rill	Net erosion	Quantitative	Unknown		WEPP	General	Present	North America	United States of America (USA)	Cross Timbers Experimental Range	36.1	-97.1	Unknown	2005-2015	Point	Annual	1370		Field mapping	Grassland/ rangeland	Yes	Measurements	Yes	Point	Unknown	Hillslope	Unknown	Unknown	Unknown	No	NA	Yes
362	Id-01	Id-01 362	2017	W. A. Lisenbee, G. A. Fox, A. Saenz, R. B. Miller	Comparison of field jet erosion tests and WEPP-predicted erodibility parameters for varying land cover	American Society of Agricultural and Biological Engineers	10.13031/trans.12012	Water	Sheet and rill	Net erosion	Quantitative	Unknown		WEPP	General	Present	North America	United States of America (USA)	Cross Timbers Experimental Range	36.1	-97.1	Unknown	2005-2015	Point	Annual	1370		Field mapping	Grassland/ rangeland	Yes	Measurements	Yes	Point	Unknown	Hillslope	Unknown	Unknown	Unknown	No	NA	Yes
363	Id-01	Id-01 363	2012	Y. Zhang, M. Hernandez, E. Anson, M.A. Nearing, H. Wei, J.J. Stone, and P. Heilman	Modeling climate change effects on runoff and soil erosion in southeastern Arizona rangelands and implications for mitigation with conservation practices	Journal of Soil and Water Conservation	10.2489/jswc.67.5.390	Water	Sheet and rill	Net erosion	Quantitative	0.5	Average	RHEM	General	Present & future	North America	United States of America (USA)	Arizona	33	110	40765	Unknown	Unknown	Unknown	Unknown		Existing map	Grassland/ rangeland	Unknown	Unknown	Unknown	Unknown	Unknown	Unknown	Unknown	Unknown	Both	No	NA	Yes
364	Id-02	Id-02 364	2017	Mondal, A., Khare, D., Kundu, S.	Uncertainty analysis of soil erosion modelling using different resolution of open-source DEMs	Geocarto International	10.1080/10106049.2016.1140822	Water	Sheet and rill	Gross erosion	Quantitative	10		RUSLE	General	Present	Asia	India	Narmada River basin	22.65	76.35	20558	2009	Unknown	Monthly	1370		Remote sensing & GIS mapping	All land uses	Yes	Measurements	No	Maps	Unknown	Watershed	Unknown	2009	>2000	Yes	Measured SY	No
365	Id-02	Id-02 365	2017	Golosov, V., Gusarov, A., Litvin, L., Yermolaev, O., Chizhikova, N., Safina, G., Kiryukhina, Z.	Evaluation of soil erosion rates in the southern half of the Russian plain: Methodology and initial	Proceedings of the International Association of Hydrological Sciences	10.5194/piahs-375-23-2017	Water	Sheet and rill	Gross erosion	Quantitative	4.7		USLE	Land use change	Past	Europe	Russia	Russia	61.52	105.31	926212	1960-2012	Point	Daily	Unknown		Existing map	Arable land	No	General field visits	No	Unknown	Unknown	National	Unknown	1980	≤2000	No	NA	No
366	Id-02	Id-02 366	2017	Golosov, V., Gusarov, A., Litvin, L., Yermolaev, O., Chizhikova, N., Safina, G., Kiryukhina, Z.	Evaluation of soil erosion rates in the southern half of the Russian plain: Methodology and initial	Proceedings of the International Association of Hydrological Sciences	10.5194/piahs-375-23-2017	Water	Sheet and rill	Gross erosion	Quantitative	4		USLE	Land use change	Past	Europe	Russia	Russia	61.52	105.31	82202	1960-2012	Point	Daily	Unknown		Existing map	Arable land	No	General field visits	No	Unknown	Unknown	National	Unknown	2012	>2000	No	NA	No
367	Id-02	Id-02 367	2017	I. Gaubi, A. Chaabani, A. Ben Mammou, M. H. Hamza	A GIS-based soil erosion prediction using the Revised Universal Soil Loss Equation (RUSLE) (Lebna watershed, Cap Bon, Tunisia)	Natural Hazards	DOI 10.1007/s11069-016-2684-3	Water	Sheet and rill	Gross erosion	Quantitative	24		RUSLE	General	Present	Europe	Tunesia	Cap Bon	36.817	10.866	2840	2000-2009	Point	Monthly	550		Field mapping	All land uses	No	General field visits	No	Maps	Unknown	Watershed	Unknown	2000-2009	>2000	Yes	Measured SY	No
368	Id-02	Id-02 368	2017	Pham Quy Giang, Le Thi Giang, Kosuke Toshiki	Spatial and Temporal Responses of Soil Erosion to Climate Change Impacts in a Transnational Watershed in Southeast Asia	climate	doi:10.3390/cli5010022	Water	Sediment yield	Net erosion	Quantitative	21.3		SWAT	Climate change	Future	Asia	Laos, Vietnam	Ca River Watershed	18.68	105.38	22800	2015-2090	Point	Monthly	1700		Existing map	All land uses	No	General field visits	No	Gridded	Unknown	Watershed	Unknown	2015-2090	>2000	Yes	Measured SY	Yes
369	Id-02	Id-02 369	2017	Imamoglu, A., Dengiz, O.	Determination of soil erosion risk using RUSLE model and soil organic carbon loss in Alaca catchment (Central Black Sea region, Turkey)	Rendiconti Lincei	10.1007/s12210-016-0556-0	Water	Sheet and rill	Gross erosion	Quantitative	Unknown	0-150	RUSLE	General	Present	Europe	Turkey	Central Black Sea	40.5	43.5	1656	Unknown	Point	Annual	365		Remote sensing & GIS mapping	All land uses	Yes	Sampling	Yes	Point	Unknown	Watershed	Unknown	Unknown	Unknown	No	NA	No
370	Id-02	Id-02 370	2017	Bouguerra, H., Bouanani, A., Khanchoul, K., Derdous, O., Tachi, S.E.	Mapping erosion prone areas in the Bouhamdane watershed (Algeria) using the Revised Universal Soil Loss Equation through GIS	Journal of Water and Land Development	10.1515/jwld-2017-0002	Water	Sheet and rill	Gross erosion	Quantitative	11.1		RUSLE	General	Present	Africa	Algeria	Bouhamdane	36.31	7.01	1056	1921-1989	Gridded	Daily	618		Remote sensing & GIS mapping	All land uses	Yes	Sampling	Yes	Point	Unknown	Watershed	Unknown	Unknown	Unknown	Yes	Measured SY	No
371	Id-02	Id-02 371	2017	Mirzaee, S., Ghorbani-Dashtaki, S., Mohammadi, J., Asadzadeh, F., Kerry, R.	Modeling WEPP erodibility parameters in calcareous soils in northwest Iran	Ecological Indicators	10.1016/j.ecolind.2016.11.040	Water	Sheet and rill	Net erosion	Quantitative	Unknown		WEPP	General	Present	Asia	Iran	Easst-Azerbaijan	38.86	47.27	4100	Unknown	Unknown	Unknown	Unknown		Remote sensing & GIS mapping	All land uses	Yes	Sampling	Yes	Point	Unknown	Regional	Unknown	Unknown	Unknown	Yes	Comparisons with results from other models	No
372	Id-02	Id-02 372	2017	Si, W., Bao, W., Jiang, P., Zhao, L., Qu, S.	A semi-physical sediment yield model for estimation of suspended sediment in loess region	International Journal of Sediment Research	10.1016/j.ijsrc.2015.10.002	Water	Sediment yield	Net erosion	Quantitative	Unknown		Sediment Yield Model	General	Present	Asia	China	Yellow River Basin	34.49	96.37	Unknown	Unknown	Point	Sub-hourly	Unknown		Unknown	Grassland/ rangeland	No	General field visits	No	Unknown	Unknown	Watershed	Unknown	Unknown	Unknown	No	NA	No
373	Id-02	Id-02 373	2017	Konečná, J., Karásek, P., Fučík, P., Podhrázská, J., Pochop, M., Ryšavý, S., Hanák, R.	Integration of soil and water conservation measures in an intensively cultivated watershed - A case study of Jihlava river basin (Czech Republic)	European Countryside	10.1515/euco-2017-0002	Water	Sheet and rill	Gross erosion	Quantitative	42		USLE	General	Present	Europe	Czech Republic	Jihlava River	49.28	15.56	1155	2012-2013	Unknown	Unknown	Unknown		Remote sensing & GIS mapping	All land uses	No	General field visits	Yes	Point	Unknown	Watershed	Unknown	2012-2013	>2000	No	NA	No
374	Id-02	Id-02 374	2017	Meshram, S.G., Powar, P.L., Singh, V.P.	Modelling soil erosion from a watershed using cubic splines	Arabian Journal of Geosciences	10.1007/s12517-017-2908-1	Water	Sediment yield	Net erosion	Quantitative	Unknown		Cubic Spline	General	Present	Asia	India	Manot Watershed	23.37	81.6	4884	Unknown	Unknown	Unknown	1596		Remote sensing & GIS mapping	Forest	Yes	Measurements	No	Maps	Unknown	Watershed	Unknown	Unknown	Unknown	Yes	Measured SY	No
375	Id-02	Id-02 375	2017	Khanal, A., Fox, G.A.	Detachment characteristics of root-permeated soils from laboratory jet erosion tests	Ecological Engineering	10.1016/j.ecoleng.2016.10.081	Water	Stream bank	Net erosion	Qualitative	NA		Shear stress modell with Wilson Model	General	Present	North America	United States of America (USA)	Oklahoma	35.01	-97.09	Unknown	Unknown	Unknown	Unknown	Unknown		Unknown	Unknown	No	Unknown	Yes	Unknown	Unknown	Plot	Unknown	Unknown	Unknown	Yes	Measured SY	No
376	Id-02	Id-02 376	2017	Pineux, N., Lisein, J., Swerts, G., Bielders, C.L., Lejeune, P., Colinet, G. and Degré, A.,	Can DEM time series produced by UAV be used to quantify diffuse erosion in an agricultural watershed?	Geomorphology	10.1016/j.geomorph.2016.12.003	Water	Sediment yield	Net erosion	Quantitative	Unknown	up to 50	DEM time series	Ploughing	Present	Europe	Belgium	Central Belgium	50.61	4.6	1.2	Unknown	Unknown	Unknown	826		Remote sensing & GIS mapping	Arable land	Yes	Field observations	Yes	Maps	Unknown	Watershed	0.06	2011-2013	>2000	Yes	Measured SY	No
377	Id-02	Id-02 377	2017	Guzman, C.D., Tilahun, S.A., Dagnew, D.C., Zegeye, A.D., Tebebu, T.Y., Yitaferu, B., Steenhuis, T.S.	Modeling sediment concentration and discharge variations in a small Ethiopian watershed with contributions from an unpaved road	Journal of Hydrology and Hydromechanics	10.1515/johh-2016-0051	Water	Sheet and rill	Net erosion	Quantitative	4.75	2.1-7.4	PED	Topographic change	Present	Africa	Ethiopia	Debre Mawi	12.22	41.67	0.95	2010-12	Point	Sub-hourly	1100		Unknown	All land uses	Yes	Measurements	Yes	Point	Unknown	Watershed	Unknown	2010-2012	>2000	Yes	Measured SY	Yes
378	Id-02	Id-02 378	2017	Wilken, F., Fiener, P., Van Oost, K.	Modelling a century of soil redistribution processes and carbon delivery from small watersheds using a multi-class sediment transport model	Earth Surface Dynamics	10.5194/esurf-5-113-2017	Water	Sheet and rill	Net erosion	Quantitative	12.5	12.5	MCST	Climate change	Present & past	Europe	Belgium	Leuven	50.84	4.64	1.4	1916-2016	Unknown	Unknown	Unknown		Unknown	Agriculture, generic	No	General field visits	No	Maps	Unknown	Watershed	5	1916-2016	Both	Yes	Measured SY	Yes
379	Id-02	Id-02 379	2017	Bagarello, V., Ferro, V.	Supporting USLE-MM reliability by analyzing soil loss measurement errors	Hydrological Processes	10.1002/hyp.11063	Water	Sheet and rill	Net erosion	Quantitative	Unknown	0.1 - 500	USLE-M/USLE-MM	General	Present	Europe	Italy	Sparacia	37.6	13.73	Unknown	unknown	Unknown	Unknown	Unknown		Field mapping	Arable land	Yes	Measurements	Yes	Point	Unknown	Plot	NA	Unknown	Unknown	Yes	Measured erosion rates	No
380	Id-02	Id-02 380	2017	Van Loo, M., Dusar, B., Verstraeten, G., Renssen, H., Notebaert, B., D'Haen, K., Bakker, J.	Human induced soil erosion and the implications on crop yield in a small mountainous Mediterranean catchment (SW-Turkey)	CATENA	10.1016/j.catena.2016.08.023	Water	Sediment budget	Soil redistribution	Quantitative	1.65	0.7-2.6	WaTEM/SEDEM	Land use change	Past	Europe	Turkey	Taurus Mountains, Gravgaz Basin	37.6	30.4	11.4	Unknown	Unknown	Monthly	600		Field mapping	All land uses	Yes	Measurements	No	Unknown	Unknown	Watershed	5	past 9000	≤2000	Yes	Measured SY	Yes
381	Id-02	Id-02 381	2017	Quinteiro, P., Van de Broek, M., Dias, A.C., Ridoutt, B.G., Govers, G., Arroja, L.	Life cycle impacts of topsoil erosion on aquatic biota: case study on Eucalyptus globulus forest	International Journal of Life Cycle Assessment	10.1007/s11367-016-1146-1	Water	Sediment budget	Soil redistribution	Quantitative	Unknown	0.3 - 27.5	WaTEM/SEDEM	Land use change	Present	Europe	Portugal	Tagus River	39.72	-5.5	0.9	unknown	Unknown	Unknown	Unknown		Field mapping	Forest	No	Unknown	No	Unknown	Unknown	Watershed	Unknown	1985 - 1989	≤2000	Yes	Measured SY	Yes
382	Id-02	Id-02 382	2017	González-Arqueros, M.L., Mendoza, M.E., Vázquez-Selem, L.between pre-Hispanic periods and modern times in the Teotihuacan Valley (Central Mexico)	Human impact on natural systems modeled through soil erosion in GeoWEPP: A comparison	CATENA	10.1016/j.catena.2016.07.028	Water	Sheet and rill	Net erosion	Quantitative	7.8		GeoWEPP	Land use change	Present & past	North America	Mexico	Teotihuacan Valley	19.7	-98.83	44	1-650	Gridded	Daily	900		Existing map	Arable land	No	Unknown	No	Maps	Unknown	Watershed	Unknown	1-650	≤2000	No	NA	No
383	Id-02	Id-02 383	2017	González-Arqueros, M.L., Mendoza, M.E., Vázquez-Selem, L.between pre-Hispanic periods and modern times in the Teotihuacan Valley (Central Mexico)	Human impact on natural systems modeled through soil erosion in GeoWEPP: A comparison	CATENA	10.1016/j.catena.2016.07.028	Water	Sheet and rill	Net erosion	Quantitative	8.4		GeoWEPP	Land use change	Present & past	North America	Mexico	Teotihuacan Valley	19.7	-98.83	44	1325-1521	Gridded	Daily	370		Existing map	Arable land	No	Unknown	No	Maps	Unknown	Watershed	Unknown	1325-1521	≤2000	No	NA	No
384	Id-02	Id-02 384	2017	González-Arqueros, M.L., Mendoza, M.E., Vázquez-Selem, L.between pre-Hispanic periods and modern times in the Teotihuacan Valley (Central Mexico)	Human impact on natural systems modeled through soil erosion in GeoWEPP: A comparison	CATENA	10.1016/j.catena.2016.07.028	Water	Sheet and rill	Net erosion	Quantitative	15.5		GeoWEPP	Land use change	Present & past	North America	Mexico	Teotihuacan Valley	19.7	-98.83	44	1325-1521	Gridded	Daily	900		Existing map	Arable land	No	Unknown	No	Maps	Unknown	Watershed	Unknown	1325-1521	≤2000	No	NA	No
385	Id-02	Id-02 385	2017	González-Arqueros, M.L., Mendoza, M.E., Vázquez-Selem, L.between pre-Hispanic periods and modern times in the Teotihuacan Valley (Central Mexico)	Human impact on natural systems modeled through soil erosion in GeoWEPP: A comparison	CATENA	10.1016/j.catena.2016.07.028	Water	Sheet and rill	Net erosion	Quantitative	3.6		GeoWEPP	Land use change	Present & past	North America	Mexico	Teotihuacan Valley	19.7	-98.83	44	1970-2016	Gridded	Daily	560		Existing map	Arable land	No	Unknown	No	Maps	Unknown	Watershed	Unknown	1970-2016	>2000	No	NA	No
386	Id-02	Id-02 386	2017	CHEN, H., Oguchi, T., WU, P.	Assessment for soil loss by using a scheme of alterative sub-models based on the RUSLE in a Karst Basin of Southwest China	Journal of Integrative Agriculture	10.1016/S2095-3119(16)61507-1	Water	Sheet and rill	Gross erosion	Quantitative	30.2		RUSLE	General	Present	Asia	China	Mawoshan Karst Basin	27.13	103.88	16.3	1989-2012	Point	Annual	850		Remote sensing & GIS mapping	Unknown	Yes	Sampling	Yes	Point	Unknown	Watershed	30	1980-2000	≤2000	Yes	Measured erosion rates	No
387	Id-02	Id-02 387	2017	Abdullah, M., Feagin, R., Musawi, L.	The use of spatial empirical models to estimate soil erosion in arid ecosystems	Environmental Monitoring and Assessment	10.1007/s10661-017-5784-y	Water	Sediment yield	Net erosion	Quantitative	7	5.6-8.5	MPSIAC	Land use change	Present	Asia	Kuwait	Umm Nigga	29.33	48	246	1990-2010	Unknown	Sub-hourly	129		Remote sensing & GIS mapping	Grassland/ rangeland	No	Unknown	No	Unknown	Unknown	Watershed	Unknown	1990-2010	Both	No	NA	No
388	Id-02	Id-02 388	2017	Abdullah, M., Feagin, R., Musawi, L.	The use of spatial empirical models to estimate soil erosion in arid ecosystems	Environmental Monitoring and Assessment	10.1007/s10661-017-5784-y	Water	Sediment yield	Net erosion	Quantitative	Unknown	4-18.9	EPM	Land use change	Present	Asia	Kuwait	Umm Nigga	29.33	48	246	1990-2010	Unknown	Sub-hourly	129		Remote sensing & GIS mapping	Grassland/ rangeland	No	Unknown	No	Unknown	Unknown	Watershed	Unknown	1990-2010	Both	No	NA	No
389	Id-02	Id-02 389	2017	Abdullah, M., Feagin, R., Musawi, L.	The use of spatial empirical models to estimate soil erosion in arid ecosystems	Environmental Monitoring and Assessment	10.1007/s10661-017-5784-y	Water	Sheet and rill	Gross erosion	Quantitative	Unknown	5.9-28.0	RUSLE	Land use change	Present	Asia	Kuwait	Umm Nigga	29.33	48	246	1990-2010	Unknown	Sub-hourly	129		Remote sensing & GIS mapping	Grassland/ rangeland	No	Unknown	No	Unknown	Unknown	Watershed	Unknown	1990-2010	Both	No	NA	No
390	Id-03	Id-03 390	2013	Spalevic, V. , Djurovic, S. Mijovic, M. Vukelic-­Sutoska and M. Curovic	Soil Erosion Intensity and Runoff on the Djuricka RiverBasin (North of Montenegro)	The Malaysian Journal of Soil Science	NA	Water	Sediment yield	Net erosion	Quantitative	6.45		EPM	Land use change	Unknown	Europe	Montenegro	Djuricka River Basin	42.55	19.96	69.5	Unknown	Unknown	Monthly	1345.4		Unknown	All land uses	Yes	Sampling	Yes	Point	Unknown	Watershed	Unknown	Unknown	Unknown	No	NA	No
391	Id-03	Id-03 391	2013	Yuanfeng Zhu, Runyuan Kuang	Quantitative assessment of soil erosion in Shanchonghe watershed supported by RS and GIS	Proceedings of SPIE	10.1117/12.2031361	Water	Sheet and rill	Gross erosion	Quantitative	19.05		RUSLE	Land use change	Unknown	Asia	China	Shanchonghe watershed	Unknown	Unknown	15	Unknown	Gridded	Monthly	1000		Remote sensing & GIS mapping	All land uses	Yes	Field observations	No	Maps	Unknown	Watershed	Unknown	Unknown	Unknown	No	NA	No
392	Id-03	Id-03 392	2013	Mulianga B., Bégué A., Simoes M., Clouvel P., Todoroff P.	Estimating potential soil erosion for environmental services in a sugarcane growing area using multisource remote sensing data	Proceedings of SPIE	10.1117/12.2028640	Water	Sensitivity mapping	NA	Quantitative	0.42		FuDSEM	Land use change	Unknown	Africa	Kenya	Kibos-Miwani sugar zone	0.002	34.8	NA	2001-2012	Point	Monthly	1400		Remote sensing & GIS mapping	Agriculture, generic	Yes	Sampling	Yes	Point	Unknown	Plot	Unknown	Unknown	Unknown	No	NA	No
393	Id-03	Id-03 393	2013	Amin Reza Meghdadi	Identification of effective best management practices in sediment yield diminution using GeoWEPP: the Kasilian watershed case study	Springer Science	10.1007/s10661-013-3293-1	Water	Sheet and rill	Net erosion	Quantitative	Unknown		GeoWEPP	Land use change	Unknown	Asia	Iran	Kasilian Watershed	36.06	53.02	68.3	2000	Unknown	Daily	980		Existing map	Agriculture, generic	No	General field visits	No	Maps	Unknown	Watershed	Unknown	Unknown	Unknown	Yes	Measured SY	Yes
394	Id-03	Id-03 394	2013	Lianqi Zhu, Shaoqi Pan	Method of Soil Erosion Intensity Spatial Variation Research	International Conference on Geoinformatics	10.1109/Geoinformatics.2013.6626070	Water	Sheet and rill	Gross erosion	Quantitative	27.99		Multiple model	Land use change	Unknown	Asia	China	Luoning County	34.08	111.13	2323	1961-2007	Unknown	Monthly	588.1		Remote sensing & GIS mapping	All land uses	No	General field visits	No	Maps	Unknown	Regional	Unknown	Unknown	Unknown	No	NA	No
395	Id-03	Id-03 395	2013	Dimitrios Rozos, Hariklia D. Skilodimou, Constantinos Loupasakis, George D. Bathrellos	Application of the revised universal soil loss equation model on landslide prevention. An example from N. Euboea (Evia) Island, Greece	Springer Science	10.1007/s12665-013-2390-3	Water	Sheet and rill	Gross erosion	Quantitative	Unknown		RUSLE	Topographic change	Unknown	Europe	Greece	Euboea Island	38.5	24	1641	Unknown	Unknown	Annual	600		Remote sensing & GIS mapping	All land uses	Yes	Field observations	Yes	Point	Unknown	Hillslope	Unknown	Unknown	Unknown	No	NA	No
396	Id-03	Id-03 396	2013	Radislav Tošić, Marijana Kapović, Novica Lovrić and Slavoljub Dragićević	Assessment of soil erosion potential using rusle and gis: A case study of Bosnia and Herzegovina	NA	NA	Water	Sheet and rill	Gross erosion	Quantitative	9.88		RUSLE	Topographic change	Unknown	Europe	Bosnia & Herzegovina	Northern Territory	44.65	17.03	1256.07	Unknown	Point	Monthly	1050		Remote sensing & GIS mapping	All land uses	Yes	Sampling	Yes	Point	Unknown	National	20	Unknown	Unknown	No	NA	No
397	Id-03	Id-03 397	2013	A. H. A. Ghani, T. Lihan, S. A. Rahim, M. A. Musthapha, W. M. R. Idris and Z. A. Rahman	Prediction of Sedimentation Using Integration of RS, RUSLE model and GIS in Cameron Highlands, Pahang, Malaysia	AIP Conference Proceedings	10.1063/1.4858711	Water	Sheet and rill	Net erosion	Quantitative	Unknown		RUSLE-SDR	Land use change	Unknown	Asia	Malaysia	Cameron Highlands	4.4	101.35	712.8	1990-2011	Point	Daily	Unknown		Existing map	Agriculture, generic	Yes	Sampling	No	Maps	Unknown	Regional	Unknown	Unknown	Unknown	Yes	Measured SY	No
398	Id-03	Id-03 398	2013	Ma. Lourdes González-Arqueros, Lorenzo Vázquez-Selem, Jorge E. GamaCastro, Emily McClung de Tapia	USING RUSLE AND GEOGRAPHICAL INFORMATION SYSTEMS TO ASSESS SOIL EROSION THROUGH TIME: A CASE STUDY FROM CENTRAL MEXICO	SGM	10.5593/SGEM2013/BC3/S13.036	Water	Sheet and rill	Gross erosion	Quantitative	Unknown	10,000	RUSLE	Land use change	Unknown	North America	Mexico	Valley of Teotihuacan	19.68	-98.84	269	Unknown	Unknown	Unknown	563.3		Existing map	Agriculture, generic	No	Field mapping	No	Maps	Unknown	Regional	Unknown	Unknown	Unknown	No	NA	No
399	Id-03	Id-03 399	2013	SUN Wenyi, SHAO Quanqin, LIU Jiyuan	Soil erosion and its response to the changes of precipitation and vegetation cover on the Loess Plateau	Science Press	10.1007/s11442-013-1065-z	Water	Sheet and rill	Gross erosion	Quantitative	15.02		RUSLE	Soil and water conservation	Unknown	Asia	China	the Loess Plateau	33.71	100.9	620000	2000-2010	Point	Daily	450		Remote sensing & GIS mapping	Agriculture, generic	No	Field mapping	No	Maps	Unknown	Watershed	Unknown	Unknown	Unknown	Yes	Measured erosion rates	No
400	Id-03	Id-03 400	2014	E.S. Mohamed, B Schutt, A Belal	Assessment of environmental hazards in the north western coast -Egypt using RS and GIS	The Egyptian Journal of Remote Sensing and Space Sciences	10.1016/j.ejrs.2013.11.003	Water	Sheet and rill	Net erosion	Quantitative	60		USLE-SDR	Unknown	Unknown	Africa	Egypt	Sidi Barrani & Sallum	31.62	25.93	9182.22	Unknown	Gridded	Annual	204.8		Remote sensing & GIS mapping	Agriculture, generic	Yes	Sampling	Yes	Maps	Unknown	Regional	Unknown	Unknown	Unknown	Yes	Measured erosion rates	No
401	Id-03	Id-03 401	2013	Jia-hong LIU, Guang-quian WANG, Hai-hong LI, JUa-guo GONG, and Jing-yi HAN	Water and sediment evolution in areas with highand coarse sediment yield of the Loess Plateau	International Journal of Sediment Research	10.1016/S1001-6279(14)60004-4	Water	Sediment yield	Gross erosion	Quantitative	Unknown		Unknown	Soil and water conservation	Unknown	Asia	China	Hekouzhen	27.78	112.88	78600	1954-2000	Gridded	Annual	429		Remote sensing & GIS mapping	Riverbank	No	Field mapping	No	Maps	Unknown	Watershed	30	Unknown	Unknown	No	Comparisons with results from other models	No
402	Id-03	Id-03 402	2011	Weterings, R.	A GIS-based assessment of threats to the natural environment on Koh Tao, Thailand	Kasetsart Journal - Natural Science	NA	Water	Sediment budget	NA	Qualitative	NA		Regression model	Soil and water conservation	Past	Asia	Thailand	Koh Tao	10.09	99.83	21	Unknown	Unknown	Unknown	Unknown		Remote sensing & GIS mapping	All land uses	No	General field visits	No	Unknown	Unknown	Watershed	Unknown	2010	>2000	No	NA	No
403	Id-03	Id-03 403	2011	Garg, K.K., Karlberg, L., Wani, S.P., Berndes, G	Jatropha production on wastelands in India: Opportunities and trade-offs for soil and water management at the watershed scale	Biofuels, Bioproducts and Biorefining	10.1002/bbb.312	Humans (harvest)	Sediment budget	Net erosion	Quantitative	Unknown	10-15	MUSLE	Land use change and climate change	Past	Asia	India	Velchal watershed	17.28	77.25		2001-2010	Point	Daily	910		Field mapping	Agriculture, generic	Yes	Sampling	Yes	Gridded	Unknown	Watershed	Unknown	2005-2008	>2000	Yes	Comparisons with results from other models	Yes
404	Id-03	Id-03 404	2011	Chen, T., Niu, R., Li, P., Zhang, L., Du, B.	Regional soil erosion risk mapping using RUSLE, GIS, and remote sensing: a case study in Miyun Watershed, North China	Environmental Earth Sciences	https://doi.org/10.1007/s12665-010-0715-z	Water	Sheet and rill	Gross erosion	Quantitative	9.86		RUSLE	Land use change	Past	Asia	China	Miyun reservoir watershed	40.32	115.46	15788	Unknown	Point	Monthly	488.9		Existing map, remote sensing & GIS mapping	All land uses	No	General field visits	No	Maps	Unknown	Watershed	Unknown	2005	>2000	Yes	Measured erosion rates	No
405	Id-03	Id-03 405	2011	Shinde, V., Sharma, A., Tiwari, K.N., Singh, M.	Quantitative Determination of Soil Erosion and Prioritization of Micro-Watersheds Using Remote Sensing and GIS	Journal of the Indian Society of Remote Sensing	https://doi.org/10.1007/s12524-011-0064-8	Water	Sheet and rill	Gross erosion	Quantitative	22.04		USLE	Soil and water conservation	Past	Asia	India	Damodar valley catchment	23.56	85	18000	1993-2001	Gridded	Daily	1068		Remote sensing & GIS mapping	All land uses	No	Field mapping	No	Maps	Unknown	Watershed	84	1993-2011	Both	Yes	Comparisons with results from other models	No
406	Id-03	Id-03 406	2011	Abu Hammad, A.	Watershed erosion risk assessment and management utilizing revised universal soil loss equation‐geographic information systems in the Mediterranean environments	Water and Environment Journal	https://doi.org/10.1111/j.1747-6593.2009.00202.x	Water	Sheet and rill	Gross erosion	Quantitative	Unknown	5-30	RUSLE	General	Past	Asia	Palestinian territories	Central Palestinian Highlands	31.517	35.099	81.26	199-2001	Gridded	Daily	500		Remote sensing & GIS mapping	Agriculture, generic	Yes	Sampling	No	Gridded	Unknown	Watershed	5	2000	≤2000	Yes	Measured erosion rates	Yes
407	Id-03	Id-03 407	2011	Zhang, S., Zhou, L	Assessment of soil erosion in Suihua City based on RUSLE and GIS	Environmental Monitoring	DOI:10.1109/CDCIEM.2011.366	Humans (harvest)	Sheet and rill	NA	Qualitative	NA		RUSLE	Soil and water conservation	Past	Asia	China	Suihua	46.64	126.98	350000	1960-2004	Gridded	Monthly	504		Remote sensing & GIS mapping	All land uses	No	General field visits	No	Shapefile	Unknown	Watershed	90	2004	>2000	No	NA	No
408	Id-03	Id-03 408	2007	Richarde Marques da Silva, Celso A.G. Santos, Leonardo Pereira e Silva	Evaluation of Soil in Guaraíra Basin By GIS and Remote Sensing Based Model	Journal of Urban and Environmental Engineering	doi: 10.4090/juee.2007.v1n2.044052	Water	Sheet and rill	Net erosion	Quantitative	21		WEPP	Soil and water conservation	Past	South America	Brazil	Guaraíra River Basin	-7.14	-35.02	5.84	2003-2006	Point	Daily	Unknown		Remote sensing & GIS mapping	All land uses	Yes	Field mapping	No	Maps	Unknown	Watershed	Unknown	Unknown	Unknown	No	NA	No
409	Id-03	Id-03 409	2008	K.Soleimani, S. Modallaldoust	The Effect of Land Suitability to Reduce Erosion Risks, Using GIS (Case Study; Boushehr Province, Iran)	Journal of Applied Sciences	DOI: 10.3923/jas.2008.1495.1502	Humans (harvest)	Sediment budget	Net erosion	Quantitative	Unknown		EPM	Land use change	Past	Asia	Iran	Jam and Riz basin	28.24	52.42	Unknown	Unknown	Point	Annual	Unknown		Remote sensing & GIS mapping	All land uses	No	General field visits	No	Maps	Unknown	Watershed	Unknown	Unknown	Unknown	No	NA	No
410	Id-03	Id-03 410	2003	V.Jetten., G. Govers., R. Hessel	Erosion models: quality of spatial predictions	Wiley InterScience	DOI: 10.1002/hyp.1168	Water	Sediment yield	Net erosion	Qualitative	NA		LISEM	General	Past	Asia	China	Da Nan Go	Unknown	Unknown	2.1	Unknown	Unknown	Unknown	Unknown		Remote sensing & GIS mapping	All land uses	No	General field visits	No	Unknown	Unknown	Watershed	Unknown	Unknown	Unknown	Yes	Expert knowledge	Yes
411	Id-03	Id-03 411	2003	V.Jetten., G. Govers., R. Hessel	Erosion models: quality of spatial predictions	Wiley InterScience	DOI: 10.1002/hyp.1168	Water	Sediment yield	Net erosion	Qualitative	NA		LISEM	General	Past	Europe	The Netherlands	Catsop	50.93	5.77	0.42	Unknown	Unknown	Unknown	Unknown		Remote sensing & GIS mapping	All land uses	No	General field visits	No	Unknown	Unknown	Watershed	Unknown	Unknown	Unknown	Yes	Expert knowledge	Yes
412	Id-04	Id-04 412	2008	Bagarello, V., Di Piazza, G.V., Ferro, V., Giordano, G.	Predicting unit plot soil loss in Sicily, south Italy	Hydrological Processes	10.1002/hyp.6621	Water	Sheet and rill	Gross erosion	Quantitative	43.9		USLE	General	Present	Europe	Italy	Sicily	38.1077	13.3565	0.337	1999-2005	Point	Sub-hourly	615		Unknown	Bare soil	Yes	Field observations	Yes	Point	Unknown	Plot	Unknown	1999-2005	Both	Yes	Measured erosion rates	Yes
413	Id-04	Id-04 413	2008	de Vente, J., Poesen, J., Verstraeten, G., Van Rompaey, A., Govers, G.	Spatially distributed modelling of soil erosion and sediment yield at regional scales in Spain	Global and Planetary Change	10.1016/j.gloplacha.2007.05.002	Water	Sheet and rill	Gross erosion	Quantitative	4.29	429	RUSLE	General	Present	Europe	Spain	Whole country	40.4321	-3.70289	76120	1971-2000	Gridded	Monthly	Unknown		Existing map, remote sensing & GIS mapping	All land uses	Yes	Field observations	No	Maps	Unknown	Watershed	100	1971-2000	≤2000	Yes	Measured SY	Yes
414	Id-04	Id-04 414	2008	de Vente, J., Poesen, J., Verstraeten, G., Van Rompaey, A., Govers, G.	Spatially distributed modelling of soil erosion and sediment yield at regional scales in Spain	Global and Planetary Change	10.1016/j.gloplacha.2007.05.002	Water	Sediment budget	Soil redistribution	Quantitative	3.44	344	WaTEM/SEDEM	General	Present	Europe	Spain	Whole country	40.4321	-3.70289	76120	1971-2000	Gridded	Monthly	Unknown		Existing map, remote sensing & GIS mapping	All land uses	Yes	Field observations	No	Maps	Unknown	Watershed	100	1971-2000	≤2000	Yes	Measured SY	Yes
415	Id-04	Id-04 415	2008	Ozcan, A.U., Erpul, G., Basaran, M., Erdogan, H.E.	Use of USLE/GIS technology integrated with geostatistics to assess soil erosion risk in different land uses of Indagi Mountain Pass - Çankiri, Turkey	Environmental Geology	10.1007/s00254-007-0779-6	Water	Sheet and rill	Gross erosion	Quantitative	1.99		USLE	Land use change	Present	Asia	Turkey	Cankiri	40.6002	33.618	Unknown	Unknown	Point	Unknown	Unknown		Existing map	Agriculture, generic	No	General field visits	Yes	Point	Unknown	Watershed	15	Unknown	Unknown	No	NA	No
416	Id-04	Id-04 416	2008	Ozcan, A.U., Erpul, G., Basaran, M., Erdogan, H.E.	Use of USLE/GIS technology integrated with geostatistics to assess soil erosion risk in different land uses of Indagi Mountain Pass - Çankiri, Turkey	Environmental Geology	10.1007/s00254-007-0779-6	Water	Sheet and rill	Gross erosion	Quantitative	1.29		USLE	Land use change	Present	Asia	Turkey	Cankiri	40.6002	33.618	Unknown	Unknown	Point	Unknown	Unknown		Existing map	Grassland/ rangeland	No	General field visits	Yes	Point	Unknown	Watershed	16	Unknown	Unknown	No	NA	No
417	Id-04	Id-04 417	2008	Ozcan, A.U., Erpul, G., Basaran, M., Erdogan, H.E.	Use of USLE/GIS technology integrated with geostatistics to assess soil erosion risk in different land uses of Indagi Mountain Pass - Çankiri, Turkey	Environmental Geology	10.1007/s00254-007-0779-6	Water	Sheet and rill	Gross erosion	Quantitative	1.21		USLE	Land use change	Present	Asia	Turkey	Cankiri	40.6002	33.618	Unknown	Unknown	Point	Unknown	Unknown		Existing map	All land uses	No	General field visits	Yes	Point	Unknown	Watershed	17	Unknown	Unknown	No	NA	No
418	Id-04	Id-04 418	2008	Ozcan, A.U., Erpul, G., Basaran, M., Erdogan, H.E.	Use of USLE/GIS technology integrated with geostatistics to assess soil erosion risk in different land uses of Indagi Mountain Pass - Çankiri, Turkey	Environmental Geology	10.1007/s00254-007-0779-6	Water	Sheet and rill	Gross erosion	Quantitative	1.2		USLE	Land use change	Present	Asia	Turkey	Cankiri	40.6002	33.618	Unknown	Unknown	Point	Unknown	Unknown		Existing map	Arable land	No	General field visits	Yes	Point	Unknown	Watershed	18	Unknown	Unknown	No	NA	No
419	Id-04	Id-04 419	2008	Ozcan, A.U., Erpul, G., Basaran, M., Erdogan, H.E.	Use of USLE/GIS technology integrated with geostatistics to assess soil erosion risk in different land uses of Indagi Mountain Pass - Çankiri, Turkey	Environmental Geology	10.1007/s00254-007-0779-6	Water	Sheet and rill	Gross erosion	Quantitative	0.89		USLE	Land use change	Present	Asia	Turkey	Cankiri	40.6002	33.618	Unknown	Unknown	Point	Unknown	Unknown		Existing map	Forest	No	General field visits	Yes	Point	Unknown	Watershed	19	Unknown	Unknown	No	NA	No
420	Id-04	Id-04 420	2008	Sadeghi, S.H.R., Azari, M., GhaderiVangah, B.	Field evaluation of the Hillslope Erosion Model (HEM) in Iran	Biosystems Engineering	10.1016/j.biosystemseng.2007.10.001	Water	Sheet and rill	Gross erosion	Quantitative	0.36		HEM	Soil and water conservation	Present	Asia	Iran	Matash Mountains	45.7772	37.6222	0.000123709	1968-2008	Point	Sub-hourly	1286.5		Field mapping	Pasture	Yes	Field observations	Yes	Point	Unknown	Plot	Unknown	2004	>2000	Yes	Measured erosion rates	Yes
421	Id-04	Id-04 421	2008	Sadeghi, S.H.R., Azari, M., GhaderiVangah, B.	Field evaluation of the Hillslope Erosion Model (HEM) in Iran	Biosystems Engineering	10.1016/j.biosystemseng.2007.10.001	Water	Sheet and rill	Gross erosion	Quantitative	0.041		HEM	Soil and water conservation	Present	Asia	Iran	Matash Mountains	45.7772	37.6222	0.000123709	1968-2008	Point	Sub-hourly	1286.5		Field mapping	Agriculture, generic	Yes	Field observations	Yes	Point	Unknown	Plot	Unknown	2004	>2000	Yes	Measured erosion rates	Yes
422	Id-04	Id-04 422	2008	Peeters, I., Van Oost, K., Govers, G., Verstraeten, G., Rommens, T., Poesen, J.	The compatibility of erosion data at different temporal scales	Earth and Planetary Science Letters	10.1016/j.epsl.2007.09.040	Water	Sediment budget	Soil redistribution	Quantitative	8.3		WaTEM LT	Soil and water conservation	Present	Europe	Belgium	Ganspoel Catchment	50.8107	4.58383	1.17	1997-1999	Point	Unknown	750		Existing map	All land uses	Yes	Field observations	Yes	Point	Unknown	Watershed	5	1997-1999	≤2000	Yes	Measured SY	Yes
423	Id-04	Id-04 423	2008	Peeters, I., Van Oost, K., Govers, G., Verstraeten, G., Rommens, T., Poesen, J.	The compatibility of erosion data at different temporal scales	Earth and Planetary Science Letters	10.1016/j.epsl.2007.09.040	Water	Sediment budget	Soil redistribution	Quantitative	8.5		WaTEM LT	Soil and water conservation	Present	Europe	Belgium	Nodebais Catchment	50.7997	4.73993	1.03	Unknown	Unknown	Unknown	750		Existing map	All land uses	Yes	Field observations	Yes	Point	Unknown	Watershed	Unknown	Unknown	Unknown	Yes	Measured SY	Yes
424	Id-04	Id-04 424	2008	Gaffer, R.L., Flanagan, D.C., Denight, M.L., Engel, B.A.	Geographical information system erosion assessment at a military training site	Journal of Soil and Water Conservation	10.2489/jswc.63.1.1	Water	Sheet and rill	NA	Qualitative	NA		USLE	Unknown	Present	North America	United States of America (USA)	Camp Atterbury, Indiana	39.3617	-86.0293	130	Unknown	Gridded	Annual	1077		Field mapping	Bare soil	Yes	Field observations	Yes	Point	Unknown	Regional	Unknown	Unknown	Unknown	Yes	Measured erosion rates	No
425	Id-04	Id-04 425	2008	Gaffer, R.L., Flanagan, D.C., Denight, M.L., Engel, B.A.	Geographical information system erosion assessment at a military training site	Journal of Soil and Water Conservation	10.2489/jswc.63.1.1	Water	Sheet and rill	NA	Qualitative	NA		GeoWEPP	Unknown	Present	North America	United States of America (USA)	Camp Atterbury, Indiana	39.3617	-86.0293	130	Unknown	Gridded	Daily	1077		Field mapping	Bare soil	Yes	Field observations	Yes	Point	Unknown	Regional	Unknown	Unknown	Unknown	Yes	Measured erosion rates	No
426	Id-04	Id-04 426	2008	Boomer, K.B., Weller, D.E., Jordan, T.E.	Empirical models based on the universal soil loss equation fail to predict sediment discharges from Chesapeake Bay catchments	Journal of Environmental Quality	10.2134/jeq2007.0090	Water	Sheet and rill	Gross erosion	Quantitative	Unknown	16000	USLE	Topographic change	Present	North America	United States of America (USA)	Chesapeake Bay watershed	36.9958	-75.9855	326.672	Unknown	Gridded	Monthly	Unknown		Existing map, remote sensing & GIS mapping	All land uses	Yes	Field observations	No	Maps	Unknown	Watershed	30	1971–2000	≤2000	Yes	Measured SY	No
427	Id-04	Id-04 427	2008	Boomer, K.B., Weller, D.E., Jordan, T.E.	Empirical models based on the universal soil loss equation fail to predict sediment discharges from Chesapeake Bay catchments	Journal of Environmental Quality	10.2134/jeq2007.0090	Water	Sheet and rill	Gross erosion	Quantitative	Unknown	22000	USLE	Topographic change	Present	North America	United States of America (USA)	Chesapeake Bay watershed	36.9958	-75.9855	286.37	Unknown	Gridded	Monthly	Unknown		Existing map, remote sensing & GIS mapping	All land uses	Yes	Field observations	No	Maps	Unknown	Watershed	30	1971–2000	≤2000	Yes	Measured SY	No
428	Id-04	Id-04 428	2008	Boomer, K.B., Weller, D.E., Jordan, T.E.	Empirical models based on the universal soil loss equation fail to predict sediment discharges from Chesapeake Bay catchments	Journal of Environmental Quality	10.2134/jeq2007.0091	Water	Sheet and rill	Gross erosion	Quantitative	Unknown	26700	USLE	Topographic change	Present	North America	United States of America (USA)	Chesapeake Bay watershed	36.9958	-75.9855	78.73	Unknown	Gridded	Monthly	Unknown		Existing map, remote sensing & GIS mapping	All land uses	Yes	Field observations	No	Maps	Unknown	Watershed	30	1971–2000	≤2000	Yes	Measured SY	No
429	Id-04	Id-04 429	2008	Boomer, K.B., Weller, D.E., Jordan, T.E.	Empirical models based on the universal soil loss equation fail to predict sediment discharges from Chesapeake Bay catchments	Journal of Environmental Quality	10.2134/jeq2007.0092	Water	Sheet and rill	Gross erosion	Quantitative	Unknown	25500	USLE	Topographic change	Present	North America	United States of America (USA)	Chesapeake Bay watershed	36.9958	-75.9855	32.41	Unknown	Gridded	Monthly	Unknown		Existing map, remote sensing & GIS mapping	All land uses	Yes	Field observations	No	Maps	Unknown	Watershed	30	1971–2000	≤2000	Yes	Measured SY	No
430	Id-04	Id-04 430	2008	Boomer, K.B., Weller, D.E., Jordan, T.E.	Empirical models based on the universal soil loss equation fail to predict sediment discharges from Chesapeake Bay catchments	Journal of Environmental Quality	10.2134/jeq2007.0093	Water	Sheet and rill	Gross erosion	Quantitative	Unknown	22500	USLE	Topographic change	Present	North America	United States of America (USA)	Chesapeake Bay watershed	36.9958	-75.9855	911.26	Unknown	Gridded	Monthly	Unknown		Existing map, remote sensing & GIS mapping	All land uses	Yes	Field observations	No	Maps	Unknown	Watershed	30	1971–2000	≤2000	Yes	Measured SY	No
431	Id-04	Id-04 431	2008	Boomer, K.B., Weller, D.E., Jordan, T.E.	Empirical models based on the universal soil loss equation fail to predict sediment discharges from Chesapeake Bay catchments	Journal of Environmental Quality	10.2134/jeq2007.0094	Water	Sheet and rill	Gross erosion	Quantitative	Unknown	25600	USLE	Topographic change	Present	North America	United States of America (USA)	Chesapeake Bay watershed	36.9958	-75.9855	119.81	Unknown	Gridded	Monthly	Unknown		Existing map, remote sensing & GIS mapping	All land uses	Yes	Field observations	No	Maps	Unknown	Watershed	30	1971–2000	≤2000	Yes	Measured SY	No
432	Id-04	Id-04 432	2008	Boomer, K.B., Weller, D.E., Jordan, T.E.	Empirical models based on the universal soil loss equation fail to predict sediment discharges from Chesapeake Bay catchments	Journal of Environmental Quality	10.2134/jeq2007.0095	Water	Sheet and rill	Gross erosion	Quantitative	Unknown	13500	USLE	Topographic change	Present	North America	United States of America (USA)	Chesapeake Bay watershed	36.9958	-75.9855	88.54	Unknown	Gridded	Monthly	Unknown		Existing map, remote sensing & GIS mapping	All land uses	Yes	Field observations	No	Maps	Unknown	Watershed	30	1971–2000	≤2000	Yes	Measured SY	No
433	Id-04	Id-04 433	2008	Boomer, K.B., Weller, D.E., Jordan, T.E.	Empirical models based on the universal soil loss equation fail to predict sediment discharges from Chesapeake Bay catchments	Journal of Environmental Quality	10.2134/jeq2007.0096	Water	Sheet and rill	Gross erosion	Quantitative	Unknown	19000	USLE	Topographic change	Present	North America	United States of America (USA)	Chesapeake Bay watershed	36.9958	-75.9855	28.94	Unknown	Gridded	Monthly	Unknown		Existing map, remote sensing & GIS mapping	All land uses	Yes	Field observations	No	Maps	Unknown	Watershed	30	1971–2000	≤2000	Yes	Measured SY	No
434	Id-04	Id-04 434	2008	Boomer, K.B., Weller, D.E., Jordan, T.E.	Empirical models based on the universal soil loss equation fail to predict sediment discharges from Chesapeake Bay catchments	Journal of Environmental Quality	10.2134/jeq2007.0097	Water	Sheet and rill	Gross erosion	Quantitative	Unknown	12900	USLE	Topographic change	Present	North America	United States of America (USA)	Chesapeake Bay watershed	36.9958	-75.9855	905.27	Unknown	Gridded	Monthly	Unknown		Existing map, remote sensing & GIS mapping	All land uses	Yes	Field observations	No	Maps	Unknown	Watershed	30	1971–2000	≤2000	Yes	Measured SY	No
435	Id-04	Id-04 435	2008	Boomer, K.B., Weller, D.E., Jordan, T.E.	Empirical models based on the universal soil loss equation fail to predict sediment discharges from Chesapeake Bay catchments	Journal of Environmental Quality	10.2134/jeq2007.0098	Water	Sheet and rill	Gross erosion	Quantitative	Unknown	15900	USLE	Topographic change	Present	North America	United States of America (USA)	Chesapeake Bay watershed	36.9958	-75.9855	290.62	Unknown	Gridded	Monthly	Unknown		Existing map, remote sensing & GIS mapping	All land uses	Yes	Field observations	No	Maps	Unknown	Watershed	30	1971–2000	≤2000	Yes	Measured SY	No
436	Id-04	Id-04 436	2008	Ustun, B	Soil erosion modelling by using GiS and remote sensing: A case study, ganos mountain	International Archives of the Photogrammetry, Remote Sensing and Spatial Information Sciences	NA	Water	Sheet and rill	Gross erosion	Quantitative	10		Morgan's model	General	Present	Asia	Turkey	Ganos Mountain	41	27	1000	Unknown	Unknown	Unknown	Unknown		Remote sensing & GIS mapping	All land uses	No	General field visits	No	Unknown	Unknown	Regional	20	Unknown	Unknown	No	NA	No
437	Id-04	Id-04 437	2008	Ismail, J., Ravichandran, S.	RUSLE2 model application for soil erosion assessment using remote sensing and GIS	Water Resources Management	10.1007/s11269-006-9145-9	Water	Sheet and rill	Net erosion	Quantitative	25		RUSLE2	Soil and water conservation	Present	Asia	India	Veppanapalli subwatershed	12.6492	79.1167	117.2	2003	Point	Sub-hourly	1132		Remote sensing & GIS mapping	All land uses	Yes	Multiple activities	Yes	Point	Unknown	Watershed	20	2003	>2000	No	NA	No
438	Id-04	Id-04 438	2008	Panebianco, J.E., Buschiazzo, D.E.	Erosion predictions with the Wind Erosion Equation (WEQ) using different climatic factors	Land Degradation & Development	10.1002/ldr.813	Wind	Wind soil displacement	Gross erosion	Quantitative	10.2		WEQ	Climate change	Present	South America	Argentina	Pampas	-36.5667	-64.2667	0.01	1977-2001	Point	Daily	764.2		Unknown	All land uses	Yes	Field observations	Yes	Point	Unknown	Plot	Unknown	2005-2008	>2000	Yes	Measured erosion rates	No
439	Id-04	Id-04 439	2008	Drzewiecki, W., Mularz, S.	Simulation of water soil erosion effects on sediment delivery to Dobczyce Reservoir	Sciences - ISPRS Archives	NA	Water	Sheet and rill	Net erosion	Quantitative	3.1		RUSLE-SDR	General	Present	Europe	Poland	Dobczyce Reservoir	49.81	20.03	8.7	Unknown	Point	Annual	762		Remote sensing & GIS mapping	All land uses	Yes	Field observations	Yes	Unknown	Unknown	Watershed	30	1984	≤2000	Yes	Measured SY	Yes
440	Id-04	Id-04 440	2008	Drzewiecki, W., Mularz, S.	Simulation of water soil erosion effects on sediment delivery to Dobczyce Reservoir	Sciences - ISPRS Archives	NA	Water	Sheet and rill	Net erosion	Quantitative	15.7		RUSLE-SDR	General	Present	Europe	Poland	Dobczyce Reservoir	49.81	20.03	29.1	Unknown	Point	Annual	762		Remote sensing & GIS mapping	All land uses	Yes	Field observations	Yes	Unknown	Unknown	Watershed	30	1984	≤2000	Yes	Measured SY	Yes
441	Id-04	Id-04 441	2008	Drzewiecki, W., Mularz, S.	Simulation of water soil erosion effects on sediment delivery to Dobczyce Reservoir	Sciences - ISPRS Archives	NA	Water	Sheet and rill	Net erosion	Quantitative	3.8		RUSLE-SDR	General	Present	Europe	Poland	Dobczyce Reservoir	49.81	20.03	4.1	Unknown	Point	Annual	762		Remote sensing & GIS mapping	All land uses	Yes	Field observations	Yes	Unknown	Unknown	Watershed	30	1984	≤2000	Yes	Measured SY	Yes
442	Id-04	Id-04 442	2008	Drzewiecki, W., Mularz, S.	Simulation of water soil erosion effects on sediment delivery to Dobczyce Reservoir	Sciences - ISPRS Archives	NA	Water	Sheet and rill	Net erosion	Quantitative	3.8		RUSLE-SDR	General	Present	Europe	Poland	Dobczyce Reservoir	49.81	20.03	5.3	Unknown	Point	Annual	762		Remote sensing & GIS mapping	All land uses	Yes	Field observations	Yes	Unknown	Unknown	Watershed	30	1984	≤2000	Yes	Measured SY	Yes
443	Id-04	Id-04 443	2008	Zhang, Q., Yuan, L., Andreas, M.	GIS-based approach for change and prediction of soil erosion	International Archives of the Photogrammetry, Remote Sensing and Spatial Information Sciences	NA	Water	Sheet and rill	Gross erosion	Quantitative	0.262		USLE	Unknown	Present & past	Asia	China	Nihe Gou catchment	34.8007	108.595	12.21	1978-2008	Point	Daily	584.5		Remote sensing & GIS mapping	All land uses	No	General field visits	Yes	Maps	Unknown	Watershed	Unknown	1977	≤2000	No	NA	No
444	Id-04	Id-04 444	2008	Zhang, Q., Yuan, L., Andreas, M.	GIS-based approach for change and prediction of soil erosion	International Archives of the Photogrammetry, Remote Sensing and Spatial Information Sciences	NA	Water	Sheet and rill	Gross erosion	Quantitative	0.4049		USLE	Unknown	Present & past	Asia	China	Nihe Gou catchment	34.8007	108.595	12.21	1978-2008	Point	Daily	584.5		Remote sensing & GIS mapping	All land uses	No	General field visits	Yes	Maps	Unknown	Watershed	Unknown	2003	>2000	No	NA	No
445	Id-04	Id-04 445	2008	Märker, M., Angeli, L., Bottai, L., Costantini, R., Ferrari, R., Innocenti, L., Siciliano, G	Assessment of land degradation susceptibility by scenario analysis: A case study in Southern Tuscany, Italy	Geomorphology	10.1016/j.geomorph.2006.12.020	Water	Sheet and rill	Gross erosion	Qualitative	NA		RUSLE	Climate change	Present	Europe	Italy	Albena River basil	42.6051	11.3998	750	Unknown	Point	Sub-hourly	1086		Existing map	All land uses	No	General field visits	Yes	Point	Unknown	Watershed	Unknown	1960-1990	≤2000	No	NA	No
446	Id-04	Id-04 446	2008	Märker, M., Angeli, L., Bottai, L., Costantini, R., Ferrari, R., Innocenti, L., Siciliano, G	Assessment of land degradation susceptibility by scenario analysis: A case study in Southern Tuscany, Italy	Geomorphology	10.1016/j.geomorph.2006.12.020	Water	Sheet and rill	Gross erosion	Qualitative	NA		RUSLE	Climate change	Future	Europe	Italy	Albena River basil	42.6051	11.3998	750	Unknown	Point	Sub-hourly	1086		Existing map	All land uses	No	General field visits	Yes	Point	Unknown	Watershed	Unknown	2050-2100	>2000	No	NA	No
447	Id-04	Id-04 447	2008	Ouyang, W., Hao, F.-H., Wang, X.-L., Cheng, H.-G.	Nonpoint source pollution responses simulation for conversion cropland to forest in mountains by SWAT in China	Environmental Management	10.1007/s00267-007-9028-8	Water	Sediment yield	Net erosion	Quantitative	Unknown		SWAT	Land use change	Present	Asia	China	Bazhong	31.8673	106.744	199800	1996-2005	Point	Sub-hourly	1161.5		Field mapping	All land uses	Yes	Field observations	Yes	Point	Unknown	Regional	Unknown	1996-2005	Both	Yes	Measured SY	No
448	Id-04	Id-04 448	2008	Saç, M.M., Uǧur, A., Yener, G., Özden, B.	Estimates of soil erosion using cesium-137 tracer models	Environmental Monitoring and Assessment	10.1007/s10661-007-9700-8	Water	Sheet and rill	Gross erosion	Quantitative	16		USLE	Soil and water conservation	Present	Asia	Turkey	Mugla	37.3	28.1333	0.0004	Unknown	Point	Unknown	630		Field mapping	Agriculture, generic	Yes	Field observations	Yes	Point	Unknown	Hillslope	Unknown	Unknown	Unknown	Yes	Comparisons with results from other models	No
449	Id-04	Id-04 449	2008	Saç, M.M., Uǧur, A., Yener, G., Özden, B.	Estimates of soil erosion using cesium-137 tracer models	Environmental Monitoring and Assessment	10.1007/s10661-007-9700-9	Water	Sheet and rill	Gross erosion	Quantitative	28		USLE	Soil and water conservation	Present	Asia	Turkey	Mugla	37.3	28.1333	0.0004	Unknown	Point	Unknown	630		Field mapping	Agriculture, generic	Yes	Field observations	Yes	Point	Unknown	Hillslope	Unknown	Unknown	Unknown	Yes	Comparisons with results from other models	No
450	Id-04	Id-04 450	2008	Saç, M.M., Uǧur, A., Yener, G., Özden, B.	Estimates of soil erosion using cesium-137 tracer models	Environmental Monitoring and Assessment	10.1007/s10661-007-9700-10	Water	Sheet and rill	Gross erosion	Quantitative	46		USLE	Soil and water conservation	Present	Asia	Turkey	Mugla	37.3	28.1333	0.0004	Unknown	Point	Unknown	630		Field mapping	Agriculture, generic	Yes	Field observations	Yes	Point	Unknown	Hillslope	Unknown	Unknown	Unknown	Yes	Comparisons with results from other models	No
451	Id-04	Id-04 451	2008	Saç, M.M., Uǧur, A., Yener, G., Özden, B.	Estimates of soil erosion using cesium-137 tracer models	Environmental Monitoring and Assessment	10.1007/s10661-007-9700-11	Water	Sheet and rill	Gross erosion	Quantitative	74		USLE	Soil and water conservation	Present	Asia	Turkey	Mugla	37.3	28.1333	0.0004	Unknown	Point	Unknown	630		Field mapping	Agriculture, generic	Yes	Field observations	Yes	Point	Unknown	Hillslope	Unknown	Unknown	Unknown	Yes	Comparisons with results from other models	No
452	Id-04	Id-04 452	2008	López-Vicente, M., Navas, A., Machín, J.	Identifying erosive periods by using RUSLE factors in mountain fields of the Central Spanish Pyrenees	Hydrology and Earth System Sciences	10.5194/hess-12-523-2008	Water	Sheet and rill	Gross erosion	Quantitative	3.34		RUSLE	General	Present	Europe	Spain	Huesca	42.1321	-0.408445	0.522	1997-2006	Point	Sub-hourly	536		Field mapping	Agriculture, generic	Yes	Field observations	Yes	Point	Unknown	Hillslope	Unknown	1997-2006	Both	Yes	Comparisons with results from other models	No
453	Id-04	Id-04 453	2008	Chen, H., Garouani, A.E., Lewis, L.A.	Modelling soil erosion and deposition within a mediterranean mountainous environment utilizing remote sensing and gis - wadi tlata, morocco	Geographica Helvetica	10.5194/gh-63-36-2008	Water	Sheet and rill	Gross erosion	Quantitative	115	333	RUSLE	Land use change	Present	Africa	Morocco	Wadi Tlata catchment	34.3696	-5.21425	123	Unknown	Unknown	Unknown	Unknown		Remote sensing & GIS mapping	Unknown	No	General field visits	Unknown	Maps	Unknown	Watershed	30	1987-2002	Both	No	NA	No
454	Id-04	Id-04 454	2008	Chen, H., Garouani, A.E., Lewis, L.A.	Modelling soil erosion and deposition within a mediterranean mountainous environment utilizing remote sensing and gis - wadi tlata, morocco	Geographica Helvetica	10.5194/gh-63-36-2008	Water	Sheet and rill	Gross erosion	Quantitative	82		RUSLE	Land use change	Present	Africa	Morocco	Wadi Tlata catchment	34.3696	-5.21425	123	Unknown	Unknown	Unknown	Unknown		Remote sensing & GIS mapping	Agriculture, generic	No	General field visits	Unknown	Maps	Unknown	Watershed	30	1987-2002	Both	No	NA	No
455	Id-04	Id-04 455	2008	Chen, H., Garouani, A.E., Lewis, L.A.	Modelling soil erosion and deposition within a mediterranean mountainous environment utilizing remote sensing and gis - wadi tlata, morocco	Geographica Helvetica	10.5194/gh-63-36-2008	Water	Sheet and rill	Gross erosion	Quantitative	66		RUSLE	Land use change	Present	Africa	Morocco	Wadi Tlata catchment	34.3696	-5.21425	123	Unknown	Unknown	Unknown	Unknown		Remote sensing & GIS mapping	Arable land	No	General field visits	Unknown	Maps	Unknown	Watershed	30	1987-2002	Both	No	NA	No
456	Id-04	Id-04 456	2008	Chen, H., Garouani, A.E., Lewis, L.A.	Modelling soil erosion and deposition within a mediterranean mountainous environment utilizing remote sensing and gis - wadi tlata, morocco	Geographica Helvetica	10.5194/gh-63-36-2008	Water	Sheet and rill	Gross erosion	Quantitative	77		RUSLE	Land use change	Present	Africa	Morocco	Wadi Tlata catchment	34.3696	-5.21425	123	Unknown	Unknown	Unknown	Unknown		Remote sensing & GIS mapping	Grassland/ rangeland	No	General field visits	Unknown	Maps	Unknown	Watershed	30	1987-2002	Both	No	NA	No
457	Id-04	Id-04 457	2008	Chen, H., Garouani, A.E., Lewis, L.A.	Modelling soil erosion and deposition within a mediterranean mountainous environment utilizing remote sensing and gis - wadi tlata, morocco	Geographica Helvetica	10.5194/gh-63-36-2008	Water	Sheet and rill	Gross erosion	Quantitative	72		RUSLE	Land use change	Present	Africa	Morocco	Wadi Tlata catchment	34.3696	-5.21425	123	Unknown	Unknown	Unknown	Unknown		Remote sensing & GIS mapping	Forest	No	General field visits	Unknown	Maps	Unknown	Watershed	30	1987-2002	Both	No	NA	No
458	Id-04	Id-04 458	2008	Chen, H., Garouani, A.E., Lewis, L.A.	Modelling soil erosion and deposition within a mediterranean mountainous environment utilizing remote sensing and gis - wadi tlata, morocco	Geographica Helvetica	10.5194/gh-63-36-2008	Water	Sheet and rill	Gross erosion	Quantitative	60		RUSLE	Land use change	Present	Africa	Morocco	Wadi Tlata catchment	34.3696	-5.21425	123	Unknown	Unknown	Unknown	Unknown		Remote sensing & GIS mapping	Forest	No	General field visits	Unknown	Maps	Unknown	Watershed	30	1987-2002	Both	No	NA	No
459	Id-04	Id-04 459	2008	Morgan, R.P.C., Duzant, J.H.	Modified MMF (Morgan-Morgan-Finney) model for evaluating effects of crops and vegetation cover on soil erosion	Earth Surface Processes and Landforms	10.1002/esp.1530	Water	Sheet and rill	Net erosion	Quantitative	0.84		MMF	Land use change	Present	Europe	United Kingdom	Bedfordshire and Cambridgeshire	52.2088	0.121197	Unknown	1973-1980	Point	Sub-hourly	555		Field mapping	Bare soil	Yes	Field observations	Yes	Point	Unknown	Plot	Unknown	1973-1980	≤2000	Yes	Measured erosion rates	Yes
460	Id-04	Id-04 460	2008	Morgan, R.P.C., Duzant, J.H.	Modified MMF (Morgan-Morgan-Finney) model for evaluating effects of crops and vegetation cover on soil erosion	Earth Surface Processes and Landforms	10.1002/esp.1530	Water	Sheet and rill	Net erosion	Quantitative	31.53		MMF	Land use change	Present	Europe	United Kingdom	Bedfordshire and Cambridgeshire	52.2088	0.121197	Unknown	1973-1980	Point	Sub-hourly	555		Field mapping	Bare soil	Yes	Field observations	Yes	Point	Unknown	Plot	Unknown	1973-1980	≤2000	Yes	Measured erosion rates	Yes
461	Id-04	Id-04 461	2008	Morgan, R.P.C., Duzant, J.H.	Modified MMF (Morgan-Morgan-Finney) model for evaluating effects of crops and vegetation cover on soil erosion	Earth Surface Processes and Landforms	10.1002/esp.1530	Water	Sheet and rill	Net erosion	Quantitative	25.39		MMF	Land use change	Present	Europe	United Kingdom	Bedfordshire and Cambridgeshire	52.2088	0.121197	Unknown	1973-1980	Point	Sub-hourly	555		Field mapping	Bare soil	Yes	Field observations	Yes	Point	Unknown	Plot	Unknown	1973-1980	≤2000	Yes	Measured erosion rates	Yes
462	Id-04	Id-04 462	2008	Morgan, R.P.C., Duzant, J.H.	Modified MMF (Morgan-Morgan-Finney) model for evaluating effects of crops and vegetation cover on soil erosion	Earth Surface Processes and Landforms	10.1002/esp.1530	Water	Sheet and rill	Net erosion	Quantitative	0.18		MMF	Land use change	Present	Europe	United Kingdom	Bedfordshire and Cambridgeshire	52.2088	0.121197	Unknown	1973-1980	Point	Sub-hourly	555		Field mapping	Grassland/ rangeland	Yes	Field observations	Yes	Point	Unknown	Plot	Unknown	1973-1980	≤2000	Yes	Measured erosion rates	Yes
463	Id-04	Id-04 463	2008	Morgan, R.P.C., Duzant, J.H.	Modified MMF (Morgan-Morgan-Finney) model for evaluating effects of crops and vegetation cover on soil erosion	Earth Surface Processes and Landforms	10.1002/esp.1530	Water	Sheet and rill	Net erosion	Quantitative	0.34		MMF	Land use change	Present	Europe	United Kingdom	Bedfordshire and Cambridgeshire	52.2088	0.121197	Unknown	1973-1980	Point	Sub-hourly	555		Field mapping	Grassland/ rangeland	Yes	Field observations	Yes	Point	Unknown	Plot	Unknown	1973-1980	≤2000	Yes	Measured erosion rates	Yes
464	Id-04	Id-04 464	2008	Morgan, R.P.C., Duzant, J.H.	Modified MMF (Morgan-Morgan-Finney) model for evaluating effects of crops and vegetation cover on soil erosion	Earth Surface Processes and Landforms	10.1002/esp.1530	Water	Sheet and rill	Net erosion	Quantitative	0.46		MMF	Land use change	Present	Europe	United Kingdom	Bedfordshire and Cambridgeshire	52.2088	0.121197	Unknown	1973-1980	Point	Sub-hourly	555		Field mapping	Grassland/ rangeland	Yes	Field observations	Yes	Point	Unknown	Plot	Unknown	1973-1980	≤2000	Yes	Measured erosion rates	Yes
465	Id-04	Id-04 465	2008	Morgan, R.P.C., Duzant, J.H.	Modified MMF (Morgan-Morgan-Finney) model for evaluating effects of crops and vegetation cover on soil erosion	Earth Surface Processes and Landforms	10.1002/esp.1530	Water	Sheet and rill	Net erosion	Quantitative	0.4		MMF	Land use change	Present	Europe	United Kingdom	Bedfordshire and Cambridgeshire	52.2088	0.121197	Unknown	1973-1980	Point	Sub-hourly	555		Field mapping	Agriculture, generic	Yes	Field observations	Yes	Point	Unknown	Plot	Unknown	1973-1980	≤2000	Yes	Measured erosion rates	Yes
466	Id-04	Id-04 466	2008	Morgan, R.P.C., Duzant, J.H.	Modified MMF (Morgan-Morgan-Finney) model for evaluating effects of crops and vegetation cover on soil erosion	Earth Surface Processes and Landforms	10.1002/esp.1530	Water	Sheet and rill	Net erosion	Quantitative	2.18		MMF	Land use change	Present	Europe	United Kingdom	Bedfordshire and Cambridgeshire	52.2088	0.121197	Unknown	1973-1980	Point	Sub-hourly	555		Field mapping	Agriculture, generic	Yes	Field observations	Yes	Point	Unknown	Plot	Unknown	1973-1980	≤2000	Yes	Measured erosion rates	Yes
467	Id-04	Id-04 467	2008	Morgan, R.P.C., Duzant, J.H.	Modified MMF (Morgan-Morgan-Finney) model for evaluating effects of crops and vegetation cover on soil erosion	Earth Surface Processes and Landforms	10.1002/esp.1530	Water	Sheet and rill	Net erosion	Quantitative	1.07		MMF	Land use change	Present	Europe	United Kingdom	Bedfordshire and Cambridgeshire	52.2088	0.121197	Unknown	1973-1980	Point	Sub-hourly	555		Field mapping	Agriculture, generic	Yes	Field observations	Yes	Point	Unknown	Plot	Unknown	1973-1980	≤2000	Yes	Measured erosion rates	Yes
468	Id-04	Id-04 468	2008	Morgan, R.P.C., Duzant, J.H.	Modified MMF (Morgan-Morgan-Finney) model for evaluating effects of crops and vegetation cover on soil erosion	Earth Surface Processes and Landforms	10.1002/esp.1530	Water	Sheet and rill	Net erosion	Quantitative	0.84		MMF	Land use change	Present	Europe	United Kingdom	Bedfordshire and Cambridgeshire	52.2088	0.121197	Unknown	1973-1980	Point	Sub-hourly	555		Field mapping	Agriculture, generic	Yes	Field observations	Yes	Point	Unknown	Plot	Unknown	1973-1980	≤2000	Yes	Measured erosion rates	Yes
469	Id-04	Id-04 469	2008	Morgan, R.P.C., Duzant, J.H.	Modified MMF (Morgan-Morgan-Finney) model for evaluating effects of crops and vegetation cover on soil erosion	Earth Surface Processes and Landforms	10.1002/esp.1530	Water	Sheet and rill	Net erosion	Quantitative	0.17		MMF	Land use change	Present	Europe	United Kingdom	Bedfordshire and Cambridgeshire	52.2088	0.121197	Unknown	1973-1980	Point	Sub-hourly	555		Field mapping	Agriculture, generic	Yes	Field observations	Yes	Point	Unknown	Plot	Unknown	1973-1980	≤2000	Yes	Measured erosion rates	Yes
470	Id-04	Id-04 470	2008	Morgan, R.P.C., Duzant, J.H.	Modified MMF (Morgan-Morgan-Finney) model for evaluating effects of crops and vegetation cover on soil erosion	Earth Surface Processes and Landforms	10.1002/esp.1530	Water	Sheet and rill	Net erosion	Quantitative	0.63		MMF	Land use change	Present	Europe	United Kingdom	Bedfordshire and Cambridgeshire	52.2088	0.121197	Unknown	1973-1980	Point	Sub-hourly	555		Field mapping	Agriculture, generic	Yes	Field observations	Yes	Point	Unknown	Plot	Unknown	1973-1980	≤2000	Yes	Measured erosion rates	Yes
471	Id-04	Id-04 471	2008	Morgan, R.P.C., Duzant, J.H.	Modified MMF (Morgan-Morgan-Finney) model for evaluating effects of crops and vegetation cover on soil erosion	Earth Surface Processes and Landforms	10.1002/esp.1530	Water	Sheet and rill	Net erosion	Quantitative	0.84		MMF	Land use change	Present	Europe	United Kingdom	Bedfordshire and Cambridgeshire	52.2088	0.121197	Unknown	1973-1980	Point	Sub-hourly	555		Field mapping	Agriculture, generic	Yes	Field observations	Yes	Point	Unknown	Plot	Unknown	1973-1980	≤2000	Yes	Measured erosion rates	Yes
472	Id-04	Id-04 472	2008	Morgan, R.P.C., Duzant, J.H.	Modified MMF (Morgan-Morgan-Finney) model for evaluating effects of crops and vegetation cover on soil erosion	Earth Surface Processes and Landforms	10.1002/esp.1530	Water	Sheet and rill	Net erosion	Quantitative	0.56		MMF	Land use change	Present	Europe	United Kingdom	Bedfordshire and Cambridgeshire	52.2088	0.121197	Unknown	1973-1980	Point	Sub-hourly	555		Field mapping	Agriculture, generic	Yes	Field observations	Yes	Point	Unknown	Plot	Unknown	1973-1980	≤2000	Yes	Measured erosion rates	Yes
473	Id-04	Id-04 473	2008	Morgan, R.P.C., Duzant, J.H.	Modified MMF (Morgan-Morgan-Finney) model for evaluating effects of crops and vegetation cover on soil erosion	Earth Surface Processes and Landforms	10.1002/esp.1530	Water	Sheet and rill	Net erosion	Quantitative	0.74		MMF	Land use change	Present	Europe	United Kingdom	Bedfordshire and Cambridgeshire	52.2088	0.121197	Unknown	1973-1980	Point	Sub-hourly	555		Field mapping	Agriculture, generic	Yes	Field observations	Yes	Point	Unknown	Plot	Unknown	1973-1980	≤2000	Yes	Measured erosion rates	Yes
474	Id-04	Id-04 474	2008	Morgan, R.P.C., Duzant, J.H.	Modified MMF (Morgan-Morgan-Finney) model for evaluating effects of crops and vegetation cover on soil erosion	Earth Surface Processes and Landforms	10.1002/esp.1530	Water	Sheet and rill	Net erosion	Quantitative	0.1		MMF	Land use change	Present	Europe	United Kingdom	Bedfordshire and Cambridgeshire	52.2088	0.121197	Unknown	1973-1980	Point	Sub-hourly	555		Field mapping	Forest	Yes	Field observations	Yes	Point	Unknown	Plot	Unknown	1973-1980	≤2000	Yes	Measured erosion rates	Yes
475	Id-04	Id-04 475	2008	Morgan, R.P.C., Duzant, J.H.	Modified MMF (Morgan-Morgan-Finney) model for evaluating effects of crops and vegetation cover on soil erosion	Earth Surface Processes and Landforms	10.1002/esp.1530	Water	Sheet and rill	Net erosion	Quantitative	0.2		MMF	Land use change	Present	Europe	United Kingdom	Bedfordshire and Cambridgeshire	52.2088	0.121197	Unknown	1973-1980	Point	Sub-hourly	555		Field mapping	Forest	Yes	Field observations	Yes	Point	Unknown	Plot	Unknown	1973-1980	≤2000	Yes	Measured erosion rates	Yes
476	Id-04	Id-04 476	2008	Morgan, R.P.C., Duzant, J.H.	Modified MMF (Morgan-Morgan-Finney) model for evaluating effects of crops and vegetation cover on soil erosion	Earth Surface Processes and Landforms	10.1002/esp.1530	Water	Sheet and rill	Net erosion	Quantitative	0.3		MMF	Land use change	Present	Europe	United Kingdom	Bedfordshire and Cambridgeshire	52.2088	0.121197	Unknown	1973-1980	Point	Sub-hourly	555		Field mapping	Forest	Yes	Field observations	Yes	Point	Unknown	Plot	Unknown	1973-1980	≤2000	Yes	Measured erosion rates	Yes
477	Id-04	Id-04 477	2008	Scholz, G., Quinton, J.N., Strauss, P.	Soil erosion from sugar beet in Central Europe in response to climate change induced seasonal precipitation variations	CATENA	10.1016/j.catena.2007.04.005	Water	Sheet and rill	Net erosion	Quantitative	11.4		MMF	Climate change	Present & future	Europe	Austria	Upper Austria	48.0246	13.9701	Unknown	1960-2099	Gridded	Annual	1000		Remote sensing & GIS mapping	Agriculture, generic	Yes	Field observations	Yes	Point	Unknown	Regional	Unknown	1960-1989	≤2000	No	NA	Yes
478	Id-04	Id-04 478	2008	Scholz, G., Quinton, J.N., Strauss, P.	Soil erosion from sugar beet in Central Europe in response to climate change induced seasonal precipitation variations	CATENA	10.1016/j.catena.2007.04.005	Water	Sheet and rill	Net erosion	Quantitative	10.2		MMF	Climate change	Present & future	Europe	Austria	Upper Austria	48.0246	13.9701	Unknown	1960-2099	Gridded	Annual	1000		Remote sensing & GIS mapping	Agriculture, generic	Yes	Field observations	Yes	Point	Unknown	Regional	Unknown	2070-1999	≤2000	No	NA	Yes
479	Id-04	Id-04 479	2008	Scholz, G., Quinton, J.N., Strauss, P.	Soil erosion from sugar beet in Central Europe in response to climate change induced seasonal precipitation variations	CATENA	10.1016/j.catena.2007.04.005	Water	Sheet and rill	Net erosion	Quantitative	6.2		MMF	Climate change	Present & future	Europe	Austria	Upper Austria	48.0246	13.9701	Unknown	1960-2099	Gridded	Annual	1000		Remote sensing & GIS mapping	Agriculture, generic	Yes	Field observations	Yes	Point	Unknown	Regional	Unknown	1960-1989	≤2000	No	NA	Yes
480	Id-04	Id-04 480	2008	Scholz, G., Quinton, J.N., Strauss, P.	Soil erosion from sugar beet in Central Europe in response to climate change induced seasonal precipitation variations	CATENA	10.1016/j.catena.2007.04.005	Water	Sheet and rill	Net erosion	Quantitative	5.1		MMF	Climate change	Present & future	Europe	Austria	Upper Austria	48.0246	13.9701	Unknown	1960-2099	Gridded	Annual	1000		Remote sensing & GIS mapping	Agriculture, generic	Yes	Field observations	Yes	Point	Unknown	Regional	Unknown	2070-1999	≤2000	No	NA	Yes
481	Id-04	Id-04 481	2008	Scholz, G., Quinton, J.N., Strauss, P.	Soil erosion from sugar beet in Central Europe in response to climate change induced seasonal precipitation variations	CATENA	10.1016/j.catena.2007.04.005	Water	Sheet and rill	Net erosion	Quantitative	2.1		MMF	Climate change	Present & future	Europe	Austria	Upper Austria	48.0246	13.9701	Unknown	1960-2099	Gridded	Annual	1000		Remote sensing & GIS mapping	Agriculture, generic	Yes	Field observations	Yes	Point	Unknown	Regional	Unknown	1960-1989	≤2000	No	NA	Yes
482	Id-04	Id-04 482	2008	Scholz, G., Quinton, J.N., Strauss, P.	Soil erosion from sugar beet in Central Europe in response to climate change induced seasonal precipitation variations	CATENA	10.1016/j.catena.2007.04.005	Water	Sheet and rill	Net erosion	Quantitative	1.8		MMF	Climate change	Present & future	Europe	Austria	Upper Austria	48.0246	13.9701	Unknown	1960-2099	Gridded	Annual	1000		Remote sensing & GIS mapping	Agriculture, generic	Yes	Field observations	Yes	Point	Unknown	Regional	Unknown	2070-1999	≤2000	No	NA	Yes
483	Id-04	Id-04 483	2008	Scholz, G., Quinton, J.N., Strauss, P.	Soil erosion from sugar beet in Central Europe in response to climate change induced seasonal precipitation variations	CATENA	10.1016/j.catena.2007.04.005	Water	Sheet and rill	Net erosion	Quantitative	1.6		MMF	Climate change	Present & future	Europe	Austria	Upper Austria	48.0246	13.9701	Unknown	1960-2099	Gridded	Annual	1000		Remote sensing & GIS mapping	Agriculture, generic	Yes	Field observations	Yes	Point	Unknown	Regional	Unknown	1960-1989	≤2000	No	NA	Yes
484	Id-04	Id-04 484	2008	Scholz, G., Quinton, J.N., Strauss, P.	Soil erosion from sugar beet in Central Europe in response to climate change induced seasonal precipitation variations	CATENA	10.1016/j.catena.2007.04.005	Water	Sheet and rill	Net erosion	Quantitative	1.3		MMF	Climate change	Present & future	Europe	Austria	Upper Austria	48.0246	13.9701	Unknown	1960-2099	Gridded	Annual	1000		Remote sensing & GIS mapping	Agriculture, generic	Yes	Field observations	Yes	Point	Unknown	Regional	Unknown	2070-1999	≤2000	No	NA	Yes
485	Id-04	Id-04 485	2008	Scholz, G., Quinton, J.N., Strauss, P.	Soil erosion from sugar beet in Central Europe in response to climate change induced seasonal precipitation variations	CATENA	10.1016/j.catena.2007.04.005	Water	Sheet and rill	Net erosion	Quantitative	Unknown	1016.1	MMF	Climate change	Present & future	Europe	Austria	Upper Austria	48.0246	13.9701	Unknown	1960-2099	Gridded	Annual	1000		Remote sensing & GIS mapping	Agriculture, generic	Yes	Field observations	Yes	Point	Unknown	Regional	Unknown	1960-1989	≤2000	No	NA	Yes
486	Id-04	Id-04 486	2008	Scholz, G., Quinton, J.N., Strauss, P.	Soil erosion from sugar beet in Central Europe in response to climate change induced seasonal precipitation variations	CATENA	10.1016/j.catena.2007.04.005	Water	Sheet and rill	Net erosion	Quantitative	Unknown	968.4	MMF	Climate change	Present & future	Europe	Austria	Upper Austria	48.0246	13.9701	Unknown	1960-2099	Gridded	Annual	1000		Remote sensing & GIS mapping	Agriculture, generic	Yes	Field observations	Yes	Point	Unknown	Regional	Unknown	2070-1999	≤2000	No	NA	Yes
487	Id-04	Id-04 487	2016	I N Ananda, F V Aswari, D A Narmaningrum, A S A Nugraha, M A A Asidiqi, Y Setiawan	Modeling of Erosion on Jelateng Watershed Using USLE Method, Associated with an Illegal Mining Activities (PETI)	IOP Conference Series: Earth and Environmental Science	10.1088/1755-1315/47/1/012025	Water	Sheet and rill	Gross erosion	Quantitative	Unknown	408.34	USLE	Land use change	Present	Asia	Indonesia	Jelateng watershed	-8.71667	116.117	Unknown	Unknown	Gridded	Unknown	Unknown		Remote sensing & GIS mapping	All land uses	No	General field visits	Yes	Point	Unknown	Watershed	30	1995, 2015	Both	No	NA	No
488	Id-04	Id-04 488	2016	Bambang Sulistyo	The effect of choosing three different C factor formulae derived from NDVI on a fully raster-based erosion modelling	IOP Conference Series: Earth and Environmental Science	10.1088/1755-1315/47/1/012030	Water	Sheet and rill	Gross erosion	Quantitative	1.22		USLE	Land use change	Present	Asia	Indonesia	Merawu watershed	-7.35148	109.67	0.22	Unknown	Gridded	Monthly	Unknown		Remote sensing & GIS mapping	All land uses	Yes	Field observations	No	Unknown	Unknown	Watershed	30	2004-2006	>2000	Yes	Measured erosion rates	No
489	Id-04	Id-04 489	2016	Naser Khaleghpanah, Mehdi Shorafa, Hossein Asadi, Manuchehr Gorji, Masoud Davari	Modeling soil loss at plot scale with EUROSEM and RUSLE2 at stony soils of Khamesan watershed, Iran	CATENA	10.1016/j.catena.2016.08.039	Water	Sheet and rill	Net erosion	Quantitative	Unknown		RUSLE2	General	Present	Asia	Iran	Khamesan watershed	34.96	47.08	0.0007776	2011-2013	Point	Event	428		Field mapping	Grassland/ rangeland	Yes	Field observations	Yes	Point	Unknown	Plot	Unknown	2011-2013	>2000	Yes	Measured erosion rates	Yes
490	Id-04	Id-04 490	2016	Naser Khaleghpanah, Mehdi Shorafa, Hossein Asadi, Manuchehr Gorji, Masoud Davari	Modeling soil loss at plot scale with EUROSEM and RUSLE2 at stony soils of Khamesan watershed, Iran	CATENA	10.1016/j.catena.2016.08.039	Water	Sediment budget	Net erosion	Quantitative	Unknown		EUROSEM	General	Present	Asia	Iran	Khamesan watershed	34.96	47.08	0.0007776	2011-2013	Point	Event	428		Field mapping	Grassland/ rangeland	Yes	Field observations	Yes	Point	Unknown	Plot	Unknown	2011-2013	>2000	Yes	Measured erosion rates	Yes
491	Id-04	Id-04 491	2016	Giuseppe Mancino, Angelo Nolè, Luca Salvati, Agostino Ferrara	In-between forest expansion and cropland decline: A revised USLE model for soil erosion risk under land-use change in a Mediterranean region	Ecological Indicators	10.1016/j.ecolind.2016.07.040	Water	Sheet and rill	NA	Qualitative	NA		USLE	Land use change	Present	Europe	Italy	Matera province	40.6667	16.6	3434	1960, 1990, 2010	Point	Annual	600		Remote sensing & GIS mapping	All land uses	No	General field visits	Yes	Unknown	Unknown	Regional	Unknown	1960, 1990, 2010	Both	No	NA	No
492	Id-04	Id-04 492	2016	Erik M. Cadaret, Kenneth C. McGwire, Sayjro K. Nouwakpo, Mark A.Weltz, Laurel Saito	Vegetation canopy cover effects on sediment erosion processes in the Upper Colorado River Basin Mancos Shale formation, Price, Utah, USA	CATENA	10.1016/j.catena.2016.06.043	Water	Sheet and rill	NA	Quantitative	Unknown		RHEM	Topographic change	Present	North America	United States of America (USA)	Price-San Rafael River basin	39.6	-110.806	11000	Unknown	Point	Event	227		Field mapping	Grassland/ rangeland	Yes	Field observations	Yes	Point	Unknown	Plot	Unknown	Unknown	Unknown	No	NA	Yes
493	Id-04	Id-04 493	2016	C. Di Stefano, V. Ferro, M. Burguet, E.V. Taguas	Testing the long termapplicability of USLE-Mequation at a olive orchard microcatchment in Spain	CATENA	10.1016/j.catena.2016.07.001	Water	Sheet and rill	Net erosion	Quantitative	1.82		USLE-M	General	Present	Europe	Spain	Puente Genil microcatchment	37.4	-4.8	0.061	2005-2013	Point	Event	400		Field mapping	Agriculture, generic	Yes	Field observations	Yes	Gridded	Unknown	Watershed	1.5	2005-2013	>2000	Yes	Measured SY	Yes
494	Id-04	Id-04 494	2016	C. Di Stefano, V. Ferro, M. Burguet, E.V. Taguas	Experimental evidences and numerical modelling of runoff and soil erosion in flume tests	CATENA	10.1016/j.catena.2016.07.001	Water	Sediment yield	Net erosion	Quantitative	Unknown		LISEM	Topographic change	Present	Europe	Italy	Laboratory	NA	NA	8e-06	Unknown	Point	Event	Unknown		Unknown	All land uses	Yes	Measurements	Yes	Point	Unknown	Plot	Unknown	Unknown	Unknown	Yes	Measured SY	Yes
495	Id-04	Id-04 495	2016	Efthimiou N., Karavitis C.	Towards improving the applicability of the RUSLE model at mountainous Mediterranean catchments	Global NEST Journal	NA	Water	Sheet and rill	Net erosion	Quantitative	36.65		RUSLE-SDR	General	Present	Europe	Greece	Grevena	40.05	21.4833	855.23	1965-1982	Point	Season	1015.1		Existing map	All land uses	Yes	Field observations	No	Unknown	Unknown	Watershed	Unknown	1965-1982	≤2000	Yes	Measured SY	Yes
496	Id-04	Id-04 496	2016	Efthimiou N., Karavitis C.	Towards improving the applicability of the RUSLE model at mountainous Mediterranean catchments	Global NEST Journal	NA	Water	Sheet and rill	Net erosion	Quantitative	34.66		RUSLE-SDR	General	Present	Europe	Greece	Soulopoulo	39.7	20.4167	671.45	1987-2002	Point	Season	1224		Existing map	All land uses	Yes	Field observations	No	Unknown	Unknown	Watershed	Unknown	1987-2002	Both	Yes	Measured SY	Yes
497	Id-04	Id-04 497	2016	Efthimiou N., Karavitis C.	Towards improving the applicability of the RUSLE model at mountainous Mediterranean catchments	Global NEST Journal	NA	Water	Sheet and rill	Net erosion	Quantitative	38.83		RUSLE-SDR	General	Present	Europe	Greece	Kioteki	39.5667	20.3333	1489.4	Unknown	Point	Season	1226.8		Existing map	All land uses	Yes	Field observations	No	Unknown	Unknown	Watershed	Unknown	Unknown	Unknown	Yes	Measured SY	Yes
498	Id-04	Id-04 498	2016	Efthimiou N., Karavitis C.	Towards improving the applicability of the RUSLE model at mountainous Mediterranean catchments	Global NEST Journal	NA	Water	Sheet and rill	Net erosion	Quantitative	85.83		RUSLE-SDR	General	Present	Europe	Greece	Avlaki	39.1833	21.3833	1354.92	1965-1984	Point	Season	1696		Existing map	All land uses	Yes	Field observations	No	Unknown	Unknown	Watershed	Unknown	1965-1984	≤2000	Yes	Measured SY	Yes
499	Id-04	Id-04 499	2016	Efthimiou N., Karavitis C.	Towards improving the applicability of the RUSLE model at mountainous Mediterranean catchments	Global NEST Journal	NA	Water	Sheet and rill	Net erosion	Quantitative	62.56		RUSLE-SDR	General	Present	Europe	Greece	Arta	39.15	20.9667	1889.69	1965-1976	Point	Season	1543.6		Existing map	All land uses	Yes	Field observations	No	Unknown	Unknown	Watershed	Unknown	1965-1976	≤2000	Yes	Measured SY	Yes
500	Id-04	Id-04 500	2016	Efthimiou N., Karavitis C.	Towards improving the applicability of the RUSLE model at mountainous Mediterranean catchments	Global NEST Journal	NA	Water	Sheet and rill	Net erosion	Quantitative	72.34		RUSLE-SDR	General	Present	Europe	Greece	Plaka	39.45	21.1667	1000.54	Unknown	Point	Season	1487.5		Existing map	All land uses	Yes	Field observations	No	Unknown	Unknown	Watershed	Unknown	Unknown	Unknown	Yes	Measured SY	Yes
501	Id-04	Id-04 501	2016	Efthimiou N., Karavitis C.	Towards improving the applicability of the RUSLE model at mountainous Mediterranean catchments	Global NEST Journal	NA	Water	Sheet and rill	Net erosion	Quantitative	63.92		RUSLE-SDR	General	Present	Europe	Greece	Tsimovo	39.5667	20.9667	646.21	Unknown	Point	Season	1386.3		Existing map	All land uses	Yes	Field observations	No	Unknown	Unknown	Watershed	Unknown	Unknown	Unknown	Yes	Measured SY	Yes
502	Id-04	Id-04 502	2016	Efthimiou N., Karavitis C.	Towards improving the applicability of the RUSLE model at mountainous Mediterranean catchments	Global NEST Journal	NA	Water	Sheet and rill	Net erosion	Quantitative	148.83		RUSLE-SDR	General	Present	Europe	Greece	Gogo	39.5333	21.5	204.75	Unknown	Point	Season	1723		Existing map	All land uses	Yes	Field observations	No	Unknown	Unknown	Watershed	Unknown	Unknown	Unknown	Yes	Measured SY	Yes
503	Id-04	Id-04 503	2016	Chen Zhang, Edward A. McBean	Estimation of desertification risk from soil erosion: a case study for Gansu Province, China	Stoch Environ Res Risk Assess	10.1007/s00477-015-1186-2	Water	Sheet and rill	Gross erosion	Quantitative	0.05		USLE	Land use change	Present	Asia	China	Gansu Province	35.7215	104.294	425800	1979-2010	Gridded	Daily	500		Existing map	All land uses	No	General field visits	No	Gridded	Unknown	Regional	1000	Unknown	Unknown	No	NA	No
504	Id-04	Id-04 504	2016	Chen Zhang, Edward A. McBean	Estimation of desertification risk from soil erosion: a case study for Gansu Province, China	Stoch Environ Res Risk Assess	10.1007/s00477-015-1186-2	Wind	Wind soil displacement	Gross erosion	Quantitative	44		WEQ	Land use change	Present	Asia	China	Gansu Province	35.7215	104.294	425800	1979-2010	Gridded	Daily	500		Existing map	All land uses	No	General field visits	No	Gridded	Unknown	Regional	1000	Unknown	Unknown	No	NA	No
505	Id-04	Id-04 505	2016	Ali Akbarzadeh, Shoja Ghorbani-Dashtaki, Mehdi Naderi-Khorasgani, Ruth Kerry, Ruhollah Taghizadeh-Mehrjardi	Monitoring and assessment of soil erosion at micro-scale and macro-scale in forests affected by fire damage in northern Iran	Environmental Monitoring and Assessment	10.1007/s10661-016-5712-6	Water	Sheet and rill	Gross erosion	Quantitative	23.78		RUSLE	Wildfire	Present	Asia	Iran	Kanroud forests	38.3167	48.7167	21.54	Unknown	Point	Unknown	Unknown		Remote sensing & GIS mapping	Forest	Yes	Sampling	Yes	Point	Unknown	Regional	90	Unknown	Unknown	Yes	Measured erosion rates	No
506	Id-04	Id-04 506	2016	Nikolaos Efthimiou	Performance of the RUSLE in Mediterranean Mountainous Catchments	Environ. Process.	10.1007/s40710-016-0174-y	Water	Sheet and rill	Net erosion	Quantitative	0.2148	21.48	RUSLE-SDR	General	Present	Europe	Greece	Soulopoulo	39.7	20.4167	671.45	1969-1982	Point	Season	1224		Existing map	All land uses	Yes	Field observations	No	Unknown	Unknown	Watershed	Unknown	1969-1982	≤2000	Yes	Measured SY	No
507	Id-04	Id-04 507	2016	Nikolaos Efthimiou	Performance of the RUSLE in Mediterranean Mountainous Catchments	Environ. Process.	10.1007/s40710-016-0174-y	Water	Sheet and rill	Net erosion	Quantitative	0.1319	13.19	RUSLE-SDR	General	Present	Europe	Greece	Kioteki	39.5667	20.3333	1489.4	1965-1980	Point	Season	1226.8		Existing map	All land uses	Yes	Field observations	No	Unknown	Unknown	Watershed	Unknown	1965-1980	≤2000	Yes	Measured SY	No
508	Id-04	Id-04 508	2016	Nikolaos Efthimiou	Performance of the RUSLE in Mediterranean Mountainous Catchments	Environ. Process.	10.1007/s40710-016-0174-y	Water	Sheet and rill	Net erosion	Quantitative	2.4657	246.57	RUSLE-SDR	General	Present	Europe	Greece	Avlaki	39.1833	21.3833	1354.92	1966-1971	Point	Season	1696		Existing map	All land uses	Yes	Field observations	No	Unknown	Unknown	Watershed	Unknown	1966-1971	≤2000	Yes	Measured SY	No
509	Id-04	Id-04 509	2016	Nikolaos Efthimiou	Performance of the RUSLE in Mediterranean Mountainous Catchments	Environ. Process.	10.1007/s40710-016-0174-y	Water	Sheet and rill	Net erosion	Quantitative	1.4311	143.11	RUSLE-SDR	General	Present	Europe	Greece	Arta	39.15	20.9667	1889.69	1965–1973	Point	Season	1543.6		Existing map	All land uses	Yes	Field observations	No	Unknown	Unknown	Watershed	Unknown	1965–1973	≤2000	Yes	Measured SY	No
510	Id-04	Id-04 510	2016	Nikolaos Efthimiou	Performance of the RUSLE in Mediterranean Mountainous Catchments	Environ. Process.	10.1007/s40710-016-0174-y	Water	Sheet and rill	Net erosion	Quantitative	1.9202	192.02	RUSLE-SDR	General	Present	Europe	Greece	Plaka	39.45	21.1667	1000.54	1965-1991	Point	Season	1487.5		Existing map	All land uses	Yes	Field observations	No	Unknown	Unknown	Watershed	Unknown	1965-1991	≤2000	Yes	Measured SY	No
511	Id-04	Id-04 511	2016	Nikolaos Efthimiou	Performance of the RUSLE in Mediterranean Mountainous Catchments	Environ. Process.	10.1007/s40710-016-0174-y	Water	Sheet and rill	Net erosion	Quantitative	1.2233	122.33	RUSLE-SDR	General	Present	Europe	Greece	Tsimovo	39.5667	20.9667	646.21	1965-1976	Point	Season	1386.3		Existing map	All land uses	Yes	Field observations	No	Unknown	Unknown	Watershed	Unknown	1965-1976	≤2000	Yes	Measured SY	No
512	Id-04	Id-04 512	2016	Nikolaos Efthimiou	Performance of the RUSLE in Mediterranean Mountainous Catchments	Environ. Process.	10.1007/s40710-016-0174-y	Water	Sheet and rill	Net erosion	Quantitative	5.1487	514.87	RUSLE-SDR	General	Present	Europe	Greece	Gogo	39.5333	21.5	204.75	1966-1975	Point	Season	1723		Existing map	All land uses	Yes	Field observations	No	Unknown	Unknown	Watershed	Unknown	1966-1975	≤2000	Yes	Measured SY	No
513	Id-04	Id-04 513	2016	Chong Jiang, Fei Wanga, Haiyan Zhang, Xinling Dong	Quantifying changes in multiple ecosystem services during 2000–2012 on the Loess Plateau, China, as a result of climate variability and ecological restoration	Ecological Engineering	10.1016/j.ecoleng.2016.10.030	Water	Sheet and rill	NA	Qualitative	NA		USLE	Land use change and climate change	Present	Asia	China	Loess Plateau	34	98	640000	Unknown	Point	Daily	420		Remote sensing & GIS mapping	All land uses	Yes	Multiple activities	Yes	Unknown	Unknown	Regional	1000	Unknown	Unknown	No	NA	No
514	Id-04	Id-04 514	2016	Chong Jiang, Fei Wanga, Haiyan Zhang, Xinling Dong	Quantifying changes in multiple ecosystem services during 2000–2012 on the Loess Plateau, China, as a result of climate variability and ecological restoration	Ecological Engineering	10.1016/j.ecoleng.2016.10.030	Wind	Wind soil displacement	Gross erosion	Qualitative	NA		RWSQ	Land use change and climate change	Present	Asia	China	Loess Plateau	34	98	640000	Unknown	Point	Daily	420		Remote sensing & GIS mapping	All land uses	Yes	Multiple activities	Yes	Unknown	Unknown	Regional	1000	Unknown	Unknown	No	NA	No
515	Id-04	Id-04 515	2016	Hamzeh Noor, Mehdi Vafakhah, Majid Mohammady	Comparison of different targeting methods for watershed management practices implementation in Taleghan dam watershed, Iran	Water Science & Technology	10.2166/ws.2016.048	Water	Sediment yield	Net erosion	Qualitative	NA		SWAT	Soil and water conservation	Present	Asia	Iran	Taleghan dam watershed	36.1877	50.6277	900	2005-2010	Point	Daily	814		Existing map	All land uses	Yes	Field observations	No	Unknown	Unknown	Watershed	25	2005-2010	>2000	Yes	Measured SY	Yes
516	Id-04	Id-04 516	2016	G.R. Hancock, J.B.C. Lowry, M.J. Saynor	Early landscape evolution — A field and modelling assessment for a post-mining landform	CATENA	10.1016/j.catena.2016.08.015	Water	Sediment yield	Net erosion	Quantitative	0.2		SIBERIA	General	Present	Oceania	Australia	Ranger Uranium Mine	-12.6842	132.908	0.0036	2010-2015	Point	Annual	1578		Field mapping	All land uses	Yes	Field observations	Yes	Point	Unknown	Plot	0.2	2010-2015	>2000	Yes	Measured SY	Yes
517	Id-04	Id-04 517	2015	Anaya-Romero, M., Abd-Elmabod, S.K., Muñoz-Rojas, M., Castellanoi, G., Ceacero, C.J., Alvarez, S. Méndez, M., De la Rosa, D.	Evaluating Soil Threats Under Climate Change Scenarios in the Andalusia Region, Southern Spain	Land Degradation & Development	10.1002/ldr.2363	Humans (tillage)	Sediment budget	Soil redistribution	Qualitative	NA		Raizal soil erosion risk	Climate change	Present & future	Europe	Spain	Andalusia	37.4676	-4.5719	87600	1960-2000	Point	Annual	2000		Existing map	All land uses	Yes	Sampling	Yes	Point	Unknown	Regional	Unknown	1960-2100	Both	No	NA	No
518	Id-04	Id-04 518	2007	Clark, L. A., Wynn, T. M.,	Methods for determining streambank critical shear stress and soil erodibility	Transactions of the ASABE	10.13031/2013.22415	Water	Stream bank	NA	Quantitative	Unknown		Shear stress equation	General	Present	North America	United States of America (USA)	Blacksburg	37.25	-80.4167	Unknown	Unknown	Point	Event	Unknown		Field mapping	Riverbank	Yes	Field observations	Yes	Point	Unknown	Watershed	Unknown	Unknown	Unknown	Yes	Measured erosion rates	No
519	Id-04	Id-04 519	2002	Alcázar, J., Rothwell, R.L., Woodard, P.M.	Soil Disturbance and the Potential for Erosion After Mechanical Site Preparation	Northern Journal of Applied Forestry	10.1093/njaf/19.1.5	Water	Sheet and rill	Gross erosion	Quantitative	8.76		USLE	Ploughing	Present	North America	Canada	Whitecourt	54.1417	-115.683	Unknown	Unknown	Unknown	Unknown	Unknown		Field mapping	Arable land	Yes	Sampling	Yes	Point	Unknown	Plot	Unknown	Unknown	Unknown	No	NA	No
520	Id-04	Id-04 520	2002	Alcázar, J., Rothwell, R.L., Woodard, P.M.	Soil Disturbance and the Potential for Erosion After Mechanical Site Preparation	Northern Journal of Applied Forestry	10.1093/njaf/19.1.5	Water	Sheet and rill	Gross erosion	Quantitative	2.73		USLE	Ploughing	Present	North America	Canada	Whitecourt	54.1417	-115.683	Unknown	Unknown	Unknown	Unknown	Unknown		Field mapping	Arable land	Yes	Sampling	Yes	Point	Unknown	Plot	Unknown	Unknown	Unknown	No	NA	No
521	Id-04	Id-04 521	2002	Alcázar, J., Rothwell, R.L., Woodard, P.M.	Soil Disturbance and the Potential for Erosion After Mechanical Site Preparation	Northern Journal of Applied Forestry	10.1093/njaf/19.1.5	Water	Sheet and rill	Gross erosion	Quantitative	5.73		USLE	Ploughing	Present	North America	Canada	Whitecourt	54.1417	-115.683	Unknown	Unknown	Unknown	Unknown	Unknown		Field mapping	Arable land	Yes	Sampling	Yes	Point	Unknown	Plot	Unknown	Unknown	Unknown	No	NA	No
522	Id-04	Id-04 522	2002	Alcázar, J., Rothwell, R.L., Woodard, P.M.	Soil Disturbance and the Potential for Erosion After Mechanical Site Preparation	Northern Journal of Applied Forestry	10.1093/njaf/19.1.5	Water	Sheet and rill	Gross erosion	Quantitative	1.39		USLE	Ploughing	Present	North America	Canada	Whitecourt	54.1417	-115.683	Unknown	Unknown	Unknown	Unknown	Unknown		Field mapping	Arable land	Yes	Sampling	Yes	Point	Unknown	Plot	Unknown	Unknown	Unknown	No	NA	No
523	Id-04	Id-04 523	2002	Alcázar, J., Rothwell, R.L., Woodard, P.M.	Soil Disturbance and the Potential for Erosion After Mechanical Site Preparation	Northern Journal of Applied Forestry	10.1093/njaf/19.1.5	Water	Sheet and rill	Gross erosion	Quantitative	12.96		USLE	Ploughing	Present	North America	Canada	Whitecourt	54.1417	-115.683	Unknown	Unknown	Unknown	Unknown	Unknown		Field mapping	Arable land	Yes	Sampling	Yes	Point	Unknown	Plot	Unknown	Unknown	Unknown	No	NA	No
524	Id-04	Id-04 524	2002	Alcázar, J., Rothwell, R.L., Woodard, P.M.	Soil Disturbance and the Potential for Erosion After Mechanical Site Preparation	Northern Journal of Applied Forestry	10.1093/njaf/19.1.5	Water	Sheet and rill	Gross erosion	Quantitative	5.7		USLE	Ploughing	Present	North America	Canada	Whitecourt	54.1417	-115.683	Unknown	Unknown	Unknown	Unknown	Unknown		Field mapping	Arable land	Yes	Sampling	Yes	Point	Unknown	Plot	Unknown	Unknown	Unknown	No	NA	No
525	Id-04	Id-04 525	2002	Alcázar, J., Rothwell, R.L., Woodard, P.M.	Soil Disturbance and the Potential for Erosion After Mechanical Site Preparation	Northern Journal of Applied Forestry	10.1093/njaf/19.1.5	Water	Sheet and rill	Gross erosion	Quantitative	0.22		USLE	General	Present	North America	Canada	Whitecourt	54.1417	-115.683	Unknown	Unknown	Unknown	Unknown	Unknown		Field mapping	Arable land	Yes	Sampling	Yes	Point	Unknown	Plot	Unknown	Unknown	Unknown	No	NA	No
526	Id-04	Id-04 526	2002	Alcázar, J., Rothwell, R.L., Woodard, P.M.	Soil Disturbance and the Potential for Erosion After Mechanical Site Preparation	Northern Journal of Applied Forestry	10.1093/njaf/19.1.5	Water	Sheet and rill	Gross erosion	Quantitative	0.07		USLE	General	Present	North America	Canada	Whitecourt	54.1417	-115.683	Unknown	Unknown	Unknown	Unknown	Unknown		Field mapping	Arable land	Yes	Sampling	Yes	Point	Unknown	Plot	Unknown	Unknown	Unknown	No	NA	No
527	Id-05	Id-05 527	2007	Baigorria, G.A., Romero, C.C.	Assessment of erosion hotspots in a watershed: Integrating the WEPP model and GIS in a case study in the Peruvian Andes	Environmental Modelling & Software	10.1016/j.envsoft.2006.06.012	Water	Sheet and rill	Net erosion	Quantitative	4.315e-08	4.315e-08	WEPP	Soil and water conservation	Past	South America	Peru	La Encañada watershed	-7.06	-78.26	60	4 year average	Point	Annual	767		Existing map	Agriculture, generic	Yes	Measurements	Unknown	Unknown	Unknown	Watershed	50	1995 - 1999	≤2000	No	NA	No
528	Id-05	Id-05 528	2007	Binjolkar, P., Keshari, A.K.	Estimating Geomorphological Parameters using GIS for Tilaiya Reservoir Catchment	ResearhGate	NA	Water	Sensitivity mapping	Net erosion	Quantitative	Unknown	unknown	Customized approach	Soil and water conservation	Present	Asia	India	Tilaiya reservoir catchment	23.75	85	944	Unknown	Unknown	Unknown	1260		Unknown	All land uses	No	Unknown	Unknown	Unknown	Unknown	Watershed	Unknown	Unknown	Unknown	Yes	NA	No
529	Id-05	Id-05 529	2007	Christopher, E. A., Visser, R.	Methodology for evaluating post harvest erosion risk for the protection of water quality	NZ JOURNAL OF FORESTRY	NA	Humans (harvest)	Sediment budget	NA	Quantitative	3.2	4.4Mg, 2.7Mg, 2.5Mg	USLE	Forest harvesting	Past	North America	United States of America (USA)	Virginia	37.56	-78.68	NA	Unknown	Unknown	Annual	Unknown		Existing map, remote sensing & GIS mapping	Forest	Yes	Multiple activities	No	Unknown	Unknown	Regional	unknown	1993-2002	Both	No	NA	No
530	Id-05	Id-05 530	2007	da Silva, A.M., Casatti, L., Alvares, C.A., A.M. Leite, Martinelli, L.A., Durrant, S.F.	SOIL LOSS RISK AND HABITAT QUALITY IN STREAMS OF A MESO-SCALE RIVER BASIN	Sci. Agric	NA	Water	Stream bank	Gross erosion	Quantitative	Unknown	6.292 MJ mm ha-1 h-1 yr-1	USLE	Soil and water conservation	Present	South America	Brazil	São José dos Dourados River basin	-20.55	-50.93	5159	Unknown	Unknown	Unknown	1550		Existing map	Pasture	Yes	Sampling	No	Unknown	Unknown	Watershed	30	Unknown	Unknown	No	NA	No
531	Id-05	Id-05 531	2007	Erdogan, E. H., Erpul, G., Bayramin, I.	Use of USLE/GIS Methodology for Predicting Soil Loss in a Semiarid Agricultural Watershed	Environmental Monitoring and Assessment	10.1007/s10661-006-9464-6	Water	Sheet and rill	Gross erosion	Quantitative	2.394		USLE	Land use change	Present & past	Asia	Turkey	Kazan Watershed	40.2	32.65	60	Unknown	Point	Event	350		Existing map	All land uses	No	General field visits	No	Unknown	Unknown	Watershed	15	Unknown	Unknown	No	NA	Yes
532	Id-05	Id-05 532	2007	Fox, J.F. andPapanicolaou, A.N.	THE USE OF CARBON AND NITROGEN ISOTOPES TO STUDY WATERSHED EROSION PROCESSES	JOURNAL OF THE AMERICAN WATER RESOURCES ASSOCIATION	10.1111/j.1752-1688.2007.00087.x	Water	Sheet and rill	Net erosion	Quantitative	28.2		WEPP	Soil and water conservation	Past	North America	United States of America (USA)	Harvard Creek sub-watershed	46.9	-116.72	0.71	March and April 2003	Unknown	Event	29.63		Remote sensing & GIS mapping	Agriculture, generic	Yes	Multiple activities	Yes	Unknown	Unknown	Watershed	30	2003 (events)	>2000	Yes	Expert knowledge	Yes
533	Id-05	Id-05 533	2007	Fox, J.F. andPapanicolaou, A.N.	THE USE OF CARBON AND NITROGEN ISOTOPES TO STUDY WATERSHED EROSION PROCESSES	JOURNAL OF THE AMERICAN WATER RESOURCES ASSOCIATION	10.1111/j.1752-1688.2007.00087.x	Water	Sheet and rill	Net erosion	Quantitative	86.4		WEPP	Soil and water conservation	Past	North America	United States of America (USA)	Harvard Creek sub-watershed	46.9	-116.72	0.71	March and April 2003	Unknown	Event	29.63		Remote sensing & GIS mapping	Agriculture, generic	Yes	Multiple activities	Yes	Unknown	Unknown	Watershed	30	2003 (events)	>2000	Yes	Expert knowledge	Yes
534	Id-05	Id-05 534	2007	Grazhdania, S., Shumkab, S.	An approach to mapping soil erosion by water with application to Albania	Desalination	10.1016/j.desal.2006.03.612	Water	Sediment yield	NA	Quantitative	Unknown	10t (most of the areas); >100t (three areas)	RDI/CSEP	Land use change	Past	Europe	Albania	Albania	41.2	20.16	28748	1980–1981 and 1990–1991	Unknown	Daily	1400		Existing map	All land uses	No	General field visits	No	Unknown	Unknown	National	unknown	1980-1981 1990–1991	≤2000	No	NA	No
535	Id-05	Id-05 535	2007	Halim, R., Clemente, R.S., Routray, J.K., Shrestha, R.P.	INTEGRATION OF BIOPHYSICAL AND SOCIO-ECONOMIC FACTORS TO ASSESS SOIL EROSION HAZARD IN THE UPPER KALIGARANG WATERSHED, INDONESIA	Land Degradation & Development	10.1002/ldr.774	Water	Sensitivity mapping	NA	Qualitative	NA		PCA/GIS	Land use change	Past	Asia	Indonesia	Kaligarang Watershed	-7.305	111.34	70.81	1993-2002	Point	Annual	2969		Remote sensing & GIS mapping	Agriculture, generic	No	General field visits	Yes	Unknown	Unknown	Watershed	25	1993-2002	Both	No	NA	No
536	Id-05	Id-05 536	2007	Li, S., Lobb, D.A., Lindstrom, M.J., Farenhorst,A.	Tillage and water erosion on different landscapes in the northern North American Great Plains evaluated using 137Cs technique and soil erosion models	CATENA	10.1016/j.catena.2006.12.003	Humans (tillage)	Sediment budget	NA	Quantitative	1.1		TillEM	Ploughing	Past	North America	United States of America (USA)	Cyrus Field	45.6	-95.73	0.027	46 year average	Point	Annual	594		Unknown	All land uses	No	Unknown	Yes	Gridded	Unknown	Hillslope	10	1954-2000	≤2000	No	NA	Yes
537	Id-05	Id-05 537	2007	Li, S., Lobb, D.A., Lindstrom, M.J., Farenhorst,A.	Tillage and water erosion on different landscapes in the northern North American Great Plains evaluated using 137Cs technique and soil erosion models	CATENA	10.1016/j.catena.2006.12.003	Humans (tillage)	Sediment budget	NA	Quantitative	2.2		TillEM	Ploughing	Past	North America	Canada	Deerwood site	49.39	-98.38	0.008	48 year average	Point	Annual	422		Unknown	All land uses	No	Unknown	Yes	Gridded	Unknown	Hillslope	8	1954-2002	Both	No	NA	Yes
538	Id-05	Id-05 538	2007	Li, S., Lobb, D.A., Lindstrom, M.J., Farenhorst,A.	Tillage and water erosion on different landscapes in the northern North American Great Plains evaluated using 137Cs technique and soil erosion models	CATENA	10.1016/j.catena.2006.12.003	Water	Sheet and rill	Net erosion	Quantitative	18.8		WEPP	Soil and water conservation	Past	North America	United States of America (USA)	Cyrus Field	45.6	-95.73	0.027	46 year average	Point	Annual	594		Unknown	All land uses	No	Unknown	Yes	Gridded	Unknown	Hillslope	10	1954-2000	≤2000	No	NA	Yes
539	Id-05	Id-05 539	2007	Li, S., Lobb, D.A., Lindstrom, M.J., Farenhorst,A.	Tillage and water erosion on different landscapes in the northern North American Great Plains evaluated using 137Cs technique and soil erosion models	CATENA	10.1016/j.catena.2006.12.003	Water	Sheet and rill	Net erosion	Quantitative	1.9		WEPP	Soil and water conservation	Past	North America	Canada	Deerwood site	49.39	-98.38	0.008	48 year average	Point	Annual	422		Unknown	All land uses	No	Unknown	Yes	Gridded	Unknown	Hillslope	8	1954-2002	Both	No	NA	Yes
540	Id-05	Id-05 540	2007	Li, S., Lobb, D.A., Lindstrom, M.J., Farenhorst,A.	Tillage and water erosion on different landscapes in the northern North American Great Plains evaluated using 137Cs technique and soil erosion models	CATENA	10.1016/j.catena.2006.12.003	Water	Sheet and rill	Soil redistribution	Quantitative	24.9		WaTEM	Soil and water conservation	Past	North America	United States of America (USA)	Cyrus Field	45.6	-95.73	0.027	46 year average	Point	Annual	594		Unknown	All land uses	No	Unknown	Yes	Gridded	Unknown	Hillslope	10	1954-2000	≤2000	No	NA	Yes
541	Id-05	Id-05 541	2007	Li, S., Lobb, D.A., Lindstrom, M.J., Farenhorst,A.	Tillage and water erosion on different landscapes in the northern North American Great Plains evaluated using 137Cs technique and soil erosion models	CATENA	10.1016/j.catena.2006.12.003	Water	Sheet and rill	Soil redistribution	Quantitative	1.9		WaTEM	Soil and water conservation	Past	North America	Canada	Deerwood site	49.39	-98.38	0.008	48 year average	Point	Annual	422		Unknown	All land uses	No	Unknown	Yes	Gridded	Unknown	Hillslope	8	1954-2002	Both	No	NA	Yes
542	Id-05	Id-05 542	2007	Milgroom,J., Gómez,J.A., Soriano,M. A., Fereres,E.	From experimental research to an on‐farm tool for participatory monitoring and evaluation: an assessment of soil erosion risk in organic olive orchards	Land Degradation & Development	10.1002/ldr.783	Humans (tillage)	Sensitivity mapping	NA	Qualitative	NA		RUSLE	Ploughing	Past	Europe	Spain	Cordoba	37.89	-4.77	15000	1953-1996	Unknown	Daily	Unknown		Existing map	Agriculture, generic	Yes	Measurements	Unknown	Unknown	Unknown	Regional	Unknown	1953-1996	≤2000	No	NA	Yes
543	Id-05	Id-05 543	2007	Romero,C.C., Stroosnijder,L., Baigorria,G.A.	Interrill and rill erodibility in the northern Andean Highlands	CATENA	10.1016/j.catena.2006.07.005	Water	Sheet and rill	Gross erosion	Quantitative	7.715		USLE	Soil and water conservation	Past	South America	NA	La Encañada watershed	-7.06	-78.27	160	Unknown	Unknown	Event	Unknown	360mm/h	Unknown	All land uses	Yes	Measurements	Yes	Point	Unknown	Watershed	Unknown	Unknown	Unknown	No	NA	No
544	Id-05	Id-05 544	2007	Romero,C.C., Stroosnijder,L., Baigorria,G.A.	Interrill and rill erodibility in the northern Andean Highlands	CATENA	10.1016/j.catena.2006.07.005	Water	Sheet and rill	Net erosion	Quantitative	7.715		WEPP	Soil and water conservation	Past	South America	NA	La Encañada watershed	-7.06	-78.27	160	Unknown	Unknown	Event	Unknown	360mm/h	Unknown	All land uses	Yes	Measurements	Yes	Point	Unknown	Watershed	Unknown	Unknown	Unknown	No	NA	No
545	Id-05	Id-05 545	2007	Smith,S.V., Bullock,S.H., Hinojosa-Corona,A., Franco-Vizcaíno,E., Escoto-Rodríguez,M., Kretzschmar,T.G., Farfán,L.M., Salazar-Ceseña,J.M.	SOIL EROSION AND SIGNIFICANCE FOR CARBON FLUXES IN A MOUNTAINOUS MEDITERRANEAN-CLIMATE WATERSHED	Ecological Society of America	NA	Water	Sheet and rill	Gross erosion	Quantitative	13.5	1350Mg/km2	RUSLE	Topographic change	Past	North America	Mexico	Todos Santos Watershed	31.9	-116.3	4900	1999-2005	Point	Sub-hourly	315		Unknown	All land uses	No	Unknown	No	Unknown	Unknown	Watershed	30	1999-2005	Both	No	NA	No
546	Id-05	Id-05 546	2007	Symeonakis,E., Calvo-Cases,A., Arnau-Rosalen,E.	Land Use Change and Land Degradation in Southeastern Mediterranean Spain	Environmental Management	10.1007/s00267-004-0059-0	Water	Sensitivity mapping	NA	Qualitative	NA		Thornes' model	Land use change	Present & past	Europe	Spain	Xaló river catchment	41.3	-1.8	302	1956 and 2000	Unknown	Event	200		Existing map, remote sensing & GIS mapping	All land uses	Yes	Multiple activities	Yes	Point	Unknown	Watershed	25	1956-2000	≤2000	Yes	Comparisons with results from other models	Yes
547	Id-05	Id-05 547	2007	Tiessen, K.H.D. D.A. Lobb b, G.R. Mehuys a, H.W. Rees c	Tillage erosion within potato production in Atlantic Canada: II Erosivity of primary and secondary tillage operations	Soil & Tillage Research	10.1016/j.still.2007.02.009	Humans (tillage)	Sediment budget	Soil redistribution	Quantitative	Unknown		Multiple Regression	Ploughing	Present & future	North America	Canada	New Brunswick Field	46.9	-78.27	NA	Unknown	Unknown	Unknown	Unknown		Unknown	Agriculture, generic	Yes	Multiple activities	Yes	Point	Unknown	Plot	Unknown	Unknown	Unknown	No	NA	No
548	Id-05	Id-05 548	2007	Vafeidis,A.T., Drake,N.A., Wainwright,J.	A proposed method for modelling the hydrologic response of catchments to burning with the use of remote sensing and GIS	CATENA	10.1016/j.catena.2006.11.008	Water	Sediment yield	Net erosion	Quantitative	Unknown	8.23×10−3 mm/h	Thornes' model	Wildfire	Present & past	Europe	Greece	4 regions	38.3	23.7	NA	50-year return period	Point	Event	Unknown	48 mm/h	Remote sensing & GIS mapping	Forest	No	Unknown	No	Maps	Unknown	Regional	1000	1998	≤2000	Yes	Measured erosion rates	No
549	Id-05	Id-05 549	2007	Van Rompaeya,A., Krasab, J., Dostalb, T.	Modelling the impact of land cover changes in the Czech Republic on sediment delivery	Land Use Policy	10.1016/j.landusepol.2005.10.003	Water	Sediment budget	Soil redistribution	Quantitative	0.765		WaTEM/SEDEM	Land use change	Present & future	Europe	Czech Republic	Czech Republic	50.51	13.37	NA	Unknown	Unknown	Unknown	Unknown	Unknown	Existing map	All land uses	No	Unknown	Unknown	Unknown	Unknown	National	50	1989–1993 and 1994–1999	≤2000	Yes	Measured SY	Yes
550	Id-05	Id-05 550	2007	Curtis, M.J., Grismer, M.E., Claassen, V.P.	Effect of compost incorporation on infiltration capacity and erosion from a decomposed granite road cut	Journal of Soils and Water Conservation	NA	Water	Sheet and rill	Gross erosion	Quantitative	Unknown		Unknown	General	Present	North America	United States of America (USA)	on California State Highway 299, 35km west of Redding, California	39.62	-121.75	4.02e-06	estimations of 2-yr return period storms	Point	Event	Unknown	40 mm/h	Field mapping	Forest	Yes	Multiple activities	Yes	Point	Unknown	Plot	NA	Unknown	Unknown	No	NA	No
551	Id-05	Id-05 551	2007	Curtis, M.J., Grismer, M.E., Claassen, V.P.	Effect of compost incorporation on infiltration capacity and erosion from a decomposed granite road cut	Journal of Soils and Water Conservation	NA	Water	Sheet and rill	Gross erosion	Quantitative	Unknown		Unknown	General	Present	North America	United States of America (USA)	on California State Highway 299, 35km west of Redding, California	39.62	-121.75	4.02e-06	estimations of 5-yr return period storms	Point	Event	Unknown	47 mm/h	Field mapping	Forest	Yes	Multiple activities	Yes	Point	Unknown	Plot	NA	Unknown	Unknown	No	NA	No
552	Id-05	Id-05 552	2007	Curtis, M.J., Grismer, M.E., Claassen, V.P.	Effect of compost incorporation on infiltration capacity and erosion from a decomposed granite road cut	Journal of Soils and Water Conservation	NA	Water	Sheet and rill	Gross erosion	Quantitative	Unknown		Unknown	General	Present	North America	United States of America (USA)	on California State Highway 299, 35km west of Redding, California	39.62	-121.75	4.02e-06	estimations of 10-yr return period storms	Point	Event	Unknown	55 mm/h	Field mapping	Forest	Yes	Multiple activities	Yes	Point	Unknown	Plot	NA	Unknown	Unknown	No	NA	No
553	Id-05	Id-05 553	2007	Curtis, M.J., Grismer, M.E., Claassen, V.P.	Effect of compost incorporation on infiltration capacity and erosion from a decomposed granite road cut	Journal of Soils and Water Conservation	NA	Water	Sheet and rill	Gross erosion	Quantitative	Unknown		Unknown	General	Present	North America	United States of America (USA)	on California State Highway 299, 35km west of Redding, California	39.62	-121.75	4.02e-06	estimations of 25-yr return period storms	Point	Event	Unknown	64 mm/h	Field mapping	Forest	Yes	Multiple activities	Yes	Point	Unknown	Plot	NA	Unknown	Unknown	No	NA	No
554	Id-05	Id-05 554	2007	Curtis, M.J., Grismer, M.E., Claassen, V.P.	Effect of compost incorporation on infiltration capacity and erosion from a decomposed granite road cut	Journal of Soils and Water Conservation	NA	Water	Sheet and rill	Gross erosion	Quantitative	Unknown		Unknown	General	Present	North America	United States of America (USA)	on California State Highway 299, 35km west of Redding, California	39.62	-121.75	4.02e-06	estimations of 50-yr return period storms	Point	Event	Unknown	70 mm/h	Field mapping	Forest	Yes	Multiple activities	Yes	Point	Unknown	Plot	NA	Unknown	Unknown	No	NA	No
555	Id-05	Id-05 555	2007	Curtis, M.J., Grismer, M.E., Claassen, V.P.	Effect of compost incorporation on infiltration capacity and erosion from a decomposed granite road cut	Journal of Soils and Water Conservation	NA	Water	Sheet and rill	Gross erosion	Quantitative	Unknown		Unknown	Soil and water conservation	Present	North America	United States of America (USA)	on California State Highway 299, 35km west of Redding, California	39.62	-121.75	4.02e-06	estimations of 2-yr return period storms	Point	Event	Unknown	40 mm/h	Field mapping	Forest	Yes	Multiple activities	Yes	Point	Unknown	Plot	NA	Unknown	Unknown	No	NA	No
556	Id-05	Id-05 556	2007	Curtis, M.J., Grismer, M.E., Claassen, V.P.	Effect of compost incorporation on infiltration capacity and erosion from a decomposed granite road cut	Journal of Soils and Water Conservation	NA	Water	Sheet and rill	Gross erosion	Quantitative	Unknown		Unknown	Soil and water conservation	Present	North America	United States of America (USA)	on California State Highway 299, 35km west of Redding, California	39.62	-121.75	4.02e-06	estimations of 5-yr return period storms	Point	Event	Unknown	47 mm/h	Field mapping	Forest	Yes	Multiple activities	Yes	Point	Unknown	Plot	NA	Unknown	Unknown	No	NA	No
557	Id-05	Id-05 557	2007	Curtis, M.J., Grismer, M.E., Claassen, V.P.	Effect of compost incorporation on infiltration capacity and erosion from a decomposed granite road cut	Journal of Soils and Water Conservation	NA	Water	Sheet and rill	Gross erosion	Quantitative	Unknown		Unknown	Soil and water conservation	Present	North America	United States of America (USA)	on California State Highway 299, 35km west of Redding, California	39.62	-121.75	4.02e-06	estimations of 10-yr return period storms	Point	Event	Unknown	55 mm/h	Field mapping	Forest	Yes	Multiple activities	Yes	Point	Unknown	Plot	NA	Unknown	Unknown	No	NA	No
558	Id-05	Id-05 558	2007	Curtis, M.J., Grismer, M.E., Claassen, V.P.	Effect of compost incorporation on infiltration capacity and erosion from a decomposed granite road cut	Journal of Soils and Water Conservation	NA	Water	Sheet and rill	Gross erosion	Quantitative	Unknown		Unknown	Soil and water conservation	Present	North America	United States of America (USA)	on California State Highway 299, 35km west of Redding, California	39.62	-121.75	4.02e-06	estimations of 25-yr return period storms	Point	Event	Unknown	64 mm/h	Field mapping	Forest	Yes	Multiple activities	Yes	Point	Unknown	Plot	NA	Unknown	Unknown	No	NA	No
559	Id-05	Id-05 559	2007	Curtis, M.J., Grismer, M.E., Claassen, V.P.	Effect of compost incorporation on infiltration capacity and erosion from a decomposed granite road cut	Journal of Soils and Water Conservation	NA	Water	Sheet and rill	Gross erosion	Quantitative	Unknown		Unknown	Soil and water conservation	Present	North America	United States of America (USA)	on California State Highway 299, 35km west of Redding, California	39.62	-121.75	4.02e-06	estimations of 50-yr return period storms	Point	Event	Unknown	70 mm/h	Field mapping	Forest	Yes	Multiple activities	Yes	Point	Unknown	Plot	NA	Unknown	Unknown	No	NA	No
560	Id-05	Id-05 560	2015	Blanco, P.D., Metternicht, G.I., Del Valle, H.F., Laterra, P., Hardtke, L.A., Bouza, P.J.	A remote sensing and fuzzy multi-objective linear programming approach to model impact of land management decisions on ecosystem services of rangelands	International Geoscience and Remote Sensing Symposium	10.1109/IGARSS.2015.7326541	Water	Unknown	NA	Quantitative	10.89		EROSAR	General	Present	South America	Argentina & Chile	Patagonia	NA	NA	400	Unknown	Unknown	Unknown	Unknown		Unknown	Grassland/ rangeland	No	Unknown	No	Unknown	Unknown	Regional	Unknown	Unknown	Unknown	No	NA	No
561	Id-05	Id-05 561	2015	Patchareeya Chaikaew	Land use change using satellite image and digital terrain model data, Case Study in Khlong Kui watershed, Prachuap Khiri Khan province (Thailand)	Songklanakarin J. Sci. Technol	NA	Water	Sensitivity mapping	NA	Qualitative	NA		Multi-criteria Modelling	Land use change	Past	Asia	Thailand	Khlong Kui	12.1	99.77	737	2013	Gridded	Annual	1153		Remote sensing & GIS mapping	All land uses	Yes	Field observations	Yes	Shapefile	Unknown	Watershed	30	2013	>2000	No	NA	No
562	Id-05	Id-05 562	2015	Didoné, E.J., Minella, J.P.G., Merten, G.H.	Quantifying soil erosion and sediment yield in a catchment in southern Brazil and implications for land conservation	Journal of Soils and Sediments	10.1007/s11368-015-1160-0	Water	Sheet and rill	Gross erosion	Quantitative	2		RUSLE	Land use change	Present	South America	Brazil	Conceição River	-28.45	-53.88	800	40-year average	Point	Annual	1850		Existing map	All land uses	Yes	Measurements	Yes	Point	Unknown	Watershed	Unknown	Unknown	Unknown	Yes	Comparisons with results from other models	No
563	Id-05	Id-05 563	2015	Didoné, E.J., Minella, J.P.G., Merten, G.H.	Quantifying soil erosion and sediment yield in a catchment in southern Brazil and implications for land conservation	Journal of Soils and Sediments	10.1007/s11368-015-1160-0	Water	Sheet and rill	Gross erosion	Quantitative	4.4		RUSLE	Land use change	Present	South America	Brazil	Conceição River	-28.45	-53.88	800	40-year average	Point	Annual	1850		Existing map	All land uses	Yes	Measurements	Yes	Point	Unknown	Watershed	Unknown	Unknown	Unknown	Yes	Comparisons with results from other models	No
564	Id-05	Id-05 564	2015	Didoné, E.J., Minella, J.P.G., Merten, G.H.	Quantifying soil erosion and sediment yield in a catchment in southern Brazil and implications for land conservation	Journal of Soils and Sediments	10.1007/s11368-015-1160-0	Water	Sheet and rill	Gross erosion	Quantitative	13		RUSLE	Land use change	Present	South America	Brazil	Conceição River	-28.45	-53.88	800	40-year average	Point	Annual	1850		Existing map	All land uses	Yes	Measurements	Yes	Point	Unknown	Watershed	Unknown	Unknown	Unknown	Yes	Comparisons with results from other models	No
565	Id-05	Id-05 565	2015	Didoné, E.J., Minella, J.P.G., Merten, G.H.	Quantifying soil erosion and sediment yield in a catchment in southern Brazil and implications for land conservation	Journal of Soils and Sediments	10.1007/s11368-015-1160-0	Water	Sediment yield	Net erosion	Quantitative	52.9		USDA	Land use change	Present	South America	Brazil	Conceição River	-28.45	-53.88	800	40-year average	Point	Annual	1850		Existing map	All land uses	Yes	Measurements	Yes	Point	Unknown	Watershed	Unknown	Unknown	Unknown	Yes	Comparisons with results from other models	No
566	Id-05	Id-05 566	2015	Didoné, E.J., Minella, J.P.G., Merten, G.H.	Quantifying soil erosion and sediment yield in a catchment in southern Brazil and implications for land conservation	Journal of Soils and Sediments	10.1007/s11368-015-1160-0	Water	Sediment yield	Net erosion	Quantitative	39.2		Vanoni	Land use change	Present	South America	Brazil	Conceição River	-28.45	-53.88	800	40-year average	Point	Annual	1850		Existing map	All land uses	Yes	Measurements	Yes	Point	Unknown	Watershed	Unknown	Unknown	Unknown	Yes	Comparisons with results from other models	No
567	Id-05	Id-05 567	2015	Didoné, E.J., Minella, J.P.G., Merten, G.H.	Quantifying soil erosion and sediment yield in a catchment in southern Brazil and implications for land conservation	Journal of Soils and Sediments	10.1007/s11368-015-1160-0	Water	Sediment yield	Net erosion	Quantitative	11.7		USSF	Land use change	Present	South America	Brazil	Conceição River	-28.45	-53.88	800	40-year average	Point	Annual	1850		Existing map	All land uses	Yes	Measurements	Yes	Point	Unknown	Watershed	Unknown	Unknown	Unknown	Yes	Comparisons with results from other models	No
568	Id-05	Id-05 568	2015	Didoné, E.J., Minella, J.P.G., Merten, G.H.	Quantifying soil erosion and sediment yield in a catchment in southern Brazil and implications for land conservation	Journal of Soils and Sediments	10.1007/s11368-015-1160-0	Water	Sediment yield	Net erosion	Quantitative	27.4		Renfro	Land use change	Present	South America	Brazil	Conceição River	-28.45	-53.88	800	40-year average	Point	Annual	1850		Existing map	All land uses	Yes	Measurements	Yes	Point	Unknown	Watershed	Unknown	Unknown	Unknown	Yes	Comparisons with results from other models	No
569	Id-05	Id-05 569	2015	Didoné, E.J., Minella, J.P.G., Merten, G.H.	Quantifying soil erosion and sediment yield in a catchment in southern Brazil and implications for land conservation	Journal of Soils and Sediments	10.1007/s11368-015-1160-0	Water	Sediment yield	Net erosion	Quantitative	21.5		Lu	Land use change	Present	South America	Brazil	Conceição River	-28.45	-53.88	800	40-year average	Point	Annual	1850		Existing map	All land uses	Yes	Measurements	Yes	Point	Unknown	Watershed	Unknown	Unknown	Unknown	Yes	Comparisons with results from other models	No
570	Id-05	Id-05 570	2015	Didoné, E.J., Minella, J.P.G., Merten, G.H.	Quantifying soil erosion and sediment yield in a catchment in southern Brazil and implications for land conservation	Journal of Soils and Sediments	10.1007/s11368-015-1160-0	Water	Sediment yield	Net erosion	Quantitative	68.6		Williams	Land use change	Present	South America	Brazil	Conceição River	-28.45	-53.88	800	40-year average	Point	Annual	1850		Existing map	All land uses	Yes	Measurements	Yes	Point	Unknown	Watershed	Unknown	Unknown	Unknown	Yes	Comparisons with results from other models	No
571	Id-05	Id-05 571	2015	Didoné, E.J., Minella, J.P.G., Merten, G.H.	Quantifying soil erosion and sediment yield in a catchment in southern Brazil and implications for land conservation	Journal of Soils and Sediments	10.1007/s11368-015-1160-0	Water	Sediment yield	Net erosion	Quantitative	119.6		USDA	Land use change	Present	South America	Brazil	Conceição River	-28.45	-53.88	800	40-year average	Point	Annual	1850		Existing map	All land uses	Yes	Measurements	Yes	Point	Unknown	Watershed	Unknown	Unknown	Unknown	Yes	Comparisons with results from other models	No
572	Id-05	Id-05 572	2015	Didoné, E.J., Minella, J.P.G., Merten, G.H.	Quantifying soil erosion and sediment yield in a catchment in southern Brazil and implications for land conservation	Journal of Soils and Sediments	10.1007/s11368-015-1160-0	Water	Sediment yield	Net erosion	Quantitative	88.6		Vanoni	Land use change	Present	South America	Brazil	Conceição River	-28.45	-53.88	800	40-year average	Point	Annual	1850		Existing map	All land uses	Yes	Measurements	Yes	Point	Unknown	Watershed	Unknown	Unknown	Unknown	Yes	Comparisons with results from other models	No
573	Id-05	Id-05 573	2015	Didoné, E.J., Minella, J.P.G., Merten, G.H.	Quantifying soil erosion and sediment yield in a catchment in southern Brazil and implications for land conservation	Journal of Soils and Sediments	10.1007/s11368-015-1160-0	Water	Sediment yield	Net erosion	Quantitative	26.5		USSF	Land use change	Present	South America	Brazil	Conceição River	-28.45	-53.88	800	40-year average	Point	Annual	1850		Existing map	All land uses	Yes	Measurements	Yes	Point	Unknown	Watershed	Unknown	Unknown	Unknown	Yes	Comparisons with results from other models	No
574	Id-05	Id-05 574	2015	Didoné, E.J., Minella, J.P.G., Merten, G.H.	Quantifying soil erosion and sediment yield in a catchment in southern Brazil and implications for land conservation	Journal of Soils and Sediments	10.1007/s11368-015-1160-0	Water	Sediment yield	Net erosion	Quantitative	62		Renfro	Land use change	Present	South America	Brazil	Conceição River	-28.45	-53.88	800	40-year average	Point	Annual	1850		Existing map	All land uses	Yes	Measurements	Yes	Point	Unknown	Watershed	Unknown	Unknown	Unknown	Yes	Comparisons with results from other models	No
575	Id-05	Id-05 575	2015	Didoné, E.J., Minella, J.P.G., Merten, G.H.	Quantifying soil erosion and sediment yield in a catchment in southern Brazil and implications for land conservation	Journal of Soils and Sediments	10.1007/s11368-015-1160-0	Water	Sediment yield	Net erosion	Quantitative	48.7		Lu	Land use change	Present	South America	Brazil	Conceição River	-28.45	-53.88	800	40-year average	Point	Annual	1850		Existing map	All land uses	Yes	Measurements	Yes	Point	Unknown	Watershed	Unknown	Unknown	Unknown	Yes	Comparisons with results from other models	No
576	Id-05	Id-05 576	2015	Didoné, E.J., Minella, J.P.G., Merten, G.H.	Quantifying soil erosion and sediment yield in a catchment in southern Brazil and implications for land conservation	Journal of Soils and Sediments	10.1007/s11368-015-1160-0	Water	Sediment yield	Net erosion	Quantitative	155		Williams	Land use change	Present	South America	Brazil	Conceição River	-28.45	-53.88	800	40-year average	Point	Annual	1850		Existing map	All land uses	Yes	Measurements	Yes	Point	Unknown	Watershed	Unknown	Unknown	Unknown	Yes	Comparisons with results from other models	No
577	Id-05	Id-05 577	2015	Didoné, E.J., Minella, J.P.G., Merten, G.H.	Quantifying soil erosion and sediment yield in a catchment in southern Brazil and implications for land conservation	Journal of Soils and Sediments	10.1007/s11368-015-1160-0	Water	Sediment yield	Net erosion	Quantitative	3.477	347.7	USDA	Land use change	Present	South America	Brazil	Conceição River	-28.45	-53.88	800	40-year average	Point	Annual	1850		Existing map	All land uses	Yes	Measurements	Yes	Point	Unknown	Watershed	Unknown	Unknown	Unknown	Yes	Comparisons with results from other models	No
578	Id-05	Id-05 578	2015	Didoné, E.J., Minella, J.P.G., Merten, G.H.	Quantifying soil erosion and sediment yield in a catchment in southern Brazil and implications for land conservation	Journal of Soils and Sediments	10.1007/s11368-015-1160-0	Water	Sediment yield	Net erosion	Quantitative	2.576	257.6	Vanoni	Land use change	Present	South America	Brazil	Conceição River	-28.45	-53.88	800	40-year average	Point	Annual	1850		Existing map	All land uses	Yes	Measurements	Yes	Point	Unknown	Watershed	Unknown	Unknown	Unknown	Yes	Comparisons with results from other models	No
579	Id-05	Id-05 579	2015	Didoné, E.J., Minella, J.P.G., Merten, G.H.	Quantifying soil erosion and sediment yield in a catchment in southern Brazil and implications for land conservation	Journal of Soils and Sediments	10.1007/s11368-015-1160-0	Water	Sediment yield	Net erosion	Quantitative	0.772	77.2	USSF	Land use change	Present	South America	Brazil	Conceição River	-28.45	-53.88	800	40-year average	Point	Annual	1850		Existing map	All land uses	Yes	Measurements	Yes	Point	Unknown	Watershed	Unknown	Unknown	Unknown	Yes	Comparisons with results from other models	No
580	Id-05	Id-05 580	2015	Didoné, E.J., Minella, J.P.G., Merten, G.H.	Quantifying soil erosion and sediment yield in a catchment in southern Brazil and implications for land conservation	Journal of Soils and Sediments	10.1007/s11368-015-1160-0	Water	Sediment yield	Net erosion	Quantitative	1.803	180.3	Renfro	Land use change	Present	South America	Brazil	Conceição River	-28.45	-53.88	800	40-year average	Point	Annual	1850		Existing map	All land uses	Yes	Measurements	Yes	Point	Unknown	Watershed	Unknown	Unknown	Unknown	Yes	Comparisons with results from other models	No
581	Id-05	Id-05 581	2015	Didoné, E.J., Minella, J.P.G., Merten, G.H.	Quantifying soil erosion and sediment yield in a catchment in southern Brazil and implications for land conservation	Journal of Soils and Sediments	10.1007/s11368-015-1160-0	Water	Sediment yield	Net erosion	Quantitative	1.416	141.6	Lu	Land use change	Present	South America	Brazil	Conceição River	-28.45	-53.88	800	40-year average	Point	Annual	1850		Existing map	All land uses	Yes	Measurements	Yes	Point	Unknown	Watershed	Unknown	Unknown	Unknown	Yes	Comparisons with results from other models	No
582	Id-05	Id-05 582	2015	Didoné, E.J., Minella, J.P.G., Merten, G.H.	Quantifying soil erosion and sediment yield in a catchment in southern Brazil and implications for land conservation	Journal of Soils and Sediments	10.1007/s11368-015-1160-0	Water	Sediment yield	Net erosion	Quantitative	4.508	450.8	Williams	Land use change	Present	South America	Brazil	Conceição River	-28.45	-53.88	800	40-year average	Point	Annual	1850		Existing map	All land uses	Yes	Measurements	Yes	Point	Unknown	Watershed	Unknown	Unknown	Unknown	Yes	Comparisons with results from other models	No
583	Id-05	Id-05 583	2015	Feng, Q., Chaubey, I., Her, Y.G., Cibin, R., Engel, B., Volenec, J., Wang, X.	Hydrologic and water quality impacts and biomass production potential on marginal land	Environmental Modelling & Software	10.1016/j.envsoft.2015.07.004	Water	Sediment yield	Net erosion	Quantitative	0.85		MUSLE	Land use change	Past	North America	United States of America (USA)	St. Joseph River Watershed	41.45	-84.96	2800	1995-2009	Unknown	Unknown	1000		Existing map	All land uses	No	Unknown	No	Unknown	Unknown	Watershed	Unknown	1995 - 2010	Both	No	NA	Yes
584	Id-05	Id-05 584	2015	Feng, Q., Chaubey, I., Her, Y.G., Cibin, R., Engel, B., Volenec, J., Wang, X.	Hydrologic and water quality impacts and biomass production potential on marginal land	Environmental Modelling & Software	10.1016/j.envsoft.2015.07.004	Water	Sediment yield	Net erosion	Quantitative	0.83		MUSLE	Land use change	Past	North America	United States of America (USA)	St. Joseph River Watershed	41.45	-84.96	2800	1995-2009	Unknown	Unknown	1000		Existing map	All land uses	No	Unknown	No	Unknown	Unknown	Watershed	Unknown	1995 - 2010	Both	No	NA	Yes
585	Id-05	Id-05 585	2015	Feng, Q., Chaubey, I., Her, Y.G., Cibin, R., Engel, B., Volenec, J., Wang, X.	Hydrologic and water quality impacts and biomass production potential on marginal land	Environmental Modelling & Software	10.1016/j.envsoft.2015.07.004	Water	Sediment yield	Net erosion	Quantitative	0.8		MUSLE	Land use change	Past	North America	United States of America (USA)	St. Joseph River Watershed	41.45	-84.96	2800	1995-2009	Unknown	Unknown	1000		Existing map	All land uses	No	Unknown	No	Unknown	Unknown	Watershed	Unknown	1995 - 2010	Both	No	NA	Yes
586	Id-05	Id-05 586	2015	Feng, Q., Chaubey, I., Her, Y.G., Cibin, R., Engel, B., Volenec, J., Wang, X.	Hydrologic and water quality impacts and biomass production potential on marginal land	Environmental Modelling & Software	10.1016/j.envsoft.2015.07.004	Water	Sediment yield	Net erosion	Quantitative	0.75		MUSLE	Land use change	Past	North America	United States of America (USA)	St. Joseph River Watershed	41.45	-84.96	2800	1995-2009	Unknown	Unknown	1000		Existing map	All land uses	No	Unknown	No	Unknown	Unknown	Watershed	Unknown	1995 - 2010	Both	No	NA	Yes
587	Id-05	Id-05 587	2015	Feng, Q., Chaubey, I., Her, Y.G., Cibin, R., Engel, B., Volenec, J., Wang, X.	Hydrologic and water quality impacts and biomass production potential on marginal land	Environmental Modelling & Software	10.1016/j.envsoft.2015.07.004	Water	Sediment yield	Net erosion	Quantitative	0.71		MUSLE	Land use change	Past	North America	United States of America (USA)	St. Joseph River Watershed	41.45	-84.96	2800	1995-2009	Unknown	Unknown	1000		Existing map	All land uses	No	Unknown	No	Unknown	Unknown	Watershed	Unknown	1995 - 2010	Both	No	NA	Yes
588	Id-05	Id-05 588	2015	Feng, Q., Chaubey, I., Her, Y.G., Cibin, R., Engel, B., Volenec, J., Wang, X.	Hydrologic and water quality impacts and biomass production potential on marginal land	Environmental Modelling & Software	10.1016/j.envsoft.2015.07.004	Water	Sediment yield	Net erosion	Quantitative	0.85		MUSLE	Land use change	Past	North America	United States of America (USA)	St. Joseph River Watershed	41.45	-84.96	2800	1995-2009	Unknown	Unknown	1000		Existing map	All land uses	No	Unknown	No	Unknown	Unknown	Watershed	Unknown	1995 - 2010	Both	No	NA	Yes
589	Id-05	Id-05 589	2015	Feng, Q., Chaubey, I., Her, Y.G., Cibin, R., Engel, B., Volenec, J., Wang, X.	Hydrologic and water quality impacts and biomass production potential on marginal land	Environmental Modelling & Software	10.1016/j.envsoft.2015.07.004	Water	Sediment yield	Net erosion	Quantitative	0.85		MUSLE	Land use change	Past	North America	United States of America (USA)	St. Joseph River Watershed	41.45	-84.96	2800	1995-2009	Unknown	Unknown	1000		Existing map	All land uses	No	Unknown	No	Unknown	Unknown	Watershed	Unknown	1995 - 2010	Both	No	NA	Yes
590	Id-05	Id-05 590	2015	Feng, Q., Chaubey, I., Her, Y.G., Cibin, R., Engel, B., Volenec, J., Wang, X.	Hydrologic and water quality impacts and biomass production potential on marginal land	Environmental Modelling & Software	10.1016/j.envsoft.2015.07.004	Water	Sediment yield	Net erosion	Quantitative	0.82		MUSLE	Land use change	Past	North America	United States of America (USA)	St. Joseph River Watershed	41.45	-84.96	2800	1995-2009	Unknown	Unknown	1000		Existing map	All land uses	No	Unknown	No	Unknown	Unknown	Watershed	Unknown	1995 - 2010	Both	No	NA	Yes
591	Id-05	Id-05 591	2015	Feng, Q., Chaubey, I., Her, Y.G., Cibin, R., Engel, B., Volenec, J., Wang, X.	Hydrologic and water quality impacts and biomass production potential on marginal land	Environmental Modelling & Software	10.1016/j.envsoft.2015.07.004	Water	Sediment yield	Net erosion	Quantitative	0.81		MUSLE	Land use change	Past	North America	United States of America (USA)	St. Joseph River Watershed	41.45	-84.96	2800	1995-2009	Unknown	Unknown	1000		Existing map	All land uses	No	Unknown	No	Unknown	Unknown	Watershed	Unknown	1995 - 2010	Both	No	NA	Yes
592	Id-05	Id-05 592	2015	Htwe, T.N., Brinkmann, K., Buerkert, A.	Spatio-temporal assessment of soil erosion risk in different agricultural zones of the Inle Lake region, southern Shan State, Myanmar	Environmental Monitoring and Assessment	10.1007/s10661-015-4819-5	Water	Sheet and rill	Gross erosion	Quantitative	14.5667		RUSLE	Land use change	Past	Asia	Myanmar	Inle Lake watershed	20.66	96.93	2115	1988-2009	Point	Annual	1362.5		Existing map, remote sensing & GIS mapping	All land uses	Yes	Sampling	Yes	Gridded	Unknown	Watershed	30	1989; 2000; 2009	Both	No	NA	No
593	Id-05	Id-05 593	2015	Hu, Y., Tian, G., Mayer, A.L., He, R.	Risk assessment of soil erosion by application of remote sensing and GIS in Yanshan Reservoir catchment, China	Natural Hazards	10.1007/s11069-015-1841-4	Water	Sheet and rill	Gross erosion	Qualitative	NA		VSCI & EPIC	General	Present	Asia	China	Yanshan Reservoir catchmetn	33.4	113.3	1169	unknown	Unknown	Unknown	885		Remote sensing & GIS mapping	All land uses	Yes	Field observations	No	Unknown	Unknown	Watershed	Unknown	Unknown	Unknown	No	NA	No
594	Id-05	Id-05 594	2015	Kim, S., Lee, H.-J	Assessment of Risk Due to Debris Flow and Its Application to a Marine Environment	Marine Georesources and Geotechnology	10.1080/1064119X.2014.954181	Water	Sediment yield	Gross erosion	Quantitative	Unknown	114216 m3	Customized approach	General	Present	Asia	South Korea	Oship River, East Sea Side of Kangwon Province	37.4	129.19	57	unknown	Unknown	Event	Unknown	64 mm/h	Unknown	Unknown	No	Unknown	No	Unknown	Unknown	Watershed	Unknown	event	Unknown	No	NA	No
595	Id-05	Id-05 595	2015	Mateos-Molina, D., Palma, M., Ruiz-Valentín, I., Panagos, P., García-Charton, J.A., Ponti, M	Assessing consequences of land cover changes on sediment deliveries to coastal waters at regional level over the last two decades in the northwestern Mediterranean Sea	Ocean and Coastal Management	10.1016/j.ocecoaman.2015.09.003	Water	Sheet and rill	Net erosion	Quantitative	Unknown		RUSLE-SDR	Land use change	Past	Europe	Italy	Ligurian Sea - Paradiso Gulf to Manara Gulf	44.38	9.31	589	2010-2012	Point	Daily	Unknown		Existing map	All land uses	No	Unknown	No	Unknown	Unknown	Watershed	NA	1990; 2000; 2006; 2012	Both	No	NA	No
596	Id-05	Id-05 596	2015	Papanicolaou, A.N., Wacha, K.M., Abban, B.K., Wilson, C.G., Hatfield, J.L., Stanier, C.O., Filley, T.R.	From soilscapes to landscapes: A landscape-oriented approach to simulate soil organic carbon dynamics in intensively managed landscapes	Journal of Geophysical Research G: Biogeosciences	10.1002/2015JG003078	Water	Sheet and rill	Net erosion	Quantitative	57.6		WEPP	Land use change	Past	North America	United States of America (USA)	Clear Creek Watershed	42.1	-95.9	0.01	1930-2010	Point	Daily	876		Unknown	Agriculture, generic	Yes	Sampling	Yes	Point	Unknown	Hillslope	NA	1930-1975	≤2000	Yes	NA	Yes
597	Id-05	Id-05 597	2015	Papanicolaou, A.N., Wacha, K.M., Abban, B.K., Wilson, C.G., Hatfield, J.L., Stanier, C.O., Filley, T.R.	From soilscapes to landscapes: A landscape-oriented approach to simulate soil organic carbon dynamics in intensively managed landscapes	Journal of Geophysical Research G: Biogeosciences	10.1002/2015JG003078	Water	Sheet and rill	Net erosion	Quantitative	118.8		WEPP	Land use change	Past	North America	United States of America (USA)	Clear Creek Watershed	42.1	-95.9	0.01	1930-2010	Point	Daily	876		Unknown	Agriculture, generic	Yes	Sampling	Yes	Point	Unknown	Hillslope	NA	1976-1990	≤2000	Yes	NA	Yes
598	Id-05	Id-05 598	2015	Papanicolaou, A.N., Wacha, K.M., Abban, B.K., Wilson, C.G., Hatfield, J.L., Stanier, C.O., Filley, T.R.	From soilscapes to landscapes: A landscape-oriented approach to simulate soil organic carbon dynamics in intensively managed landscapes	Journal of Geophysical Research G: Biogeosciences	10.1002/2015JG003078	Water	Sheet and rill	Net erosion	Quantitative	25.2		WEPP	Land use change	Past	North America	United States of America (USA)	Clear Creek Watershed	42.1	-95.9	0.01	1930-2010	Point	Daily	876		Unknown	Agriculture, generic	Yes	Sampling	Yes	Point	Unknown	Hillslope	NA	1991-2010	Both	Yes	NA	Yes
599	Id-05	Id-05 599	2015	Papanicolaou, A.N., Wacha, K.M., Abban, B.K., Wilson, C.G., Hatfield, J.L., Stanier, C.O., Filley, T.R.	From soilscapes to landscapes: A landscape-oriented approach to simulate soil organic carbon dynamics in intensively managed landscapes	Journal of Geophysical Research G: Biogeosciences	10.1002/2015JG003078	Water	Sheet and rill	Gross erosion	Quantitative	79.2		WEPP	Land use change	Past	North America	United States of America (USA)	Clear Creek Watershed	42.1	-95.9	0.01	1930-2010	Point	Daily	876		Unknown	Agriculture, generic	Yes	Sampling	Yes	Point	Unknown	Hillslope	NA	1930-1975	≤2000	Yes	NA	Yes
600	Id-05	Id-05 600	2015	Papanicolaou, A.N., Wacha, K.M., Abban, B.K., Wilson, C.G., Hatfield, J.L., Stanier, C.O., Filley, T.R.	From soilscapes to landscapes: A landscape-oriented approach to simulate soil organic carbon dynamics in intensively managed landscapes	Journal of Geophysical Research G: Biogeosciences	10.1002/2015JG003078	Water	Sheet and rill	Gross erosion	Quantitative	129.6		WEPP	Land use change	Past	North America	United States of America (USA)	Clear Creek Watershed	42.1	-95.9	0.01	1930-2010	Point	Daily	876		Unknown	Agriculture, generic	Yes	Sampling	Yes	Point	Unknown	Hillslope	NA	1976-1990	≤2000	Yes	NA	Yes
601	Id-05	Id-05 601	2015	Papanicolaou, A.N., Wacha, K.M., Abban, B.K., Wilson, C.G., Hatfield, J.L., Stanier, C.O., Filley, T.R.	From soilscapes to landscapes: A landscape-oriented approach to simulate soil organic carbon dynamics in intensively managed landscapes	Journal of Geophysical Research G: Biogeosciences	10.1002/2015JG003078	Water	Sheet and rill	Gross erosion	Quantitative	13.2		WEPP	Land use change	Past	North America	United States of America (USA)	Clear Creek Watershed	42.1	-95.9	0.01	1930-2010	Point	Daily	876		Unknown	Agriculture, generic	Yes	Sampling	Yes	Point	Unknown	Hillslope	NA	1991-2010	Both	Yes	NA	Yes
602	Id-05	Id-05 602	2015	Abdul Rahaman, S., Aruchamy, S., Jegankumar, R., Abdul Ajeez, S.	ESTIMATION of ANNUAL AVERAGE SOIL LOSS, BASED on RUSLE MODEL in KALLAR WATERSHED, BHAVANI BASIN, Tamil NADU, India	ISPRS Annals of the Photogrammetry, Remote Sensing and Spatial Information Sciences	10.5194/isprsannals-II-2-W2-207-2015	Water	Sheet and rill	Gross erosion	Quantitative	Unknown	0-398.58	RUSLE	General	Past	Asia	India	Kallar Watershed	11.4	76.9	1281.24	1982-2012	Point	Monthly	1400		Existing map	All land uses	No	Unknown	No	Unknown	Unknown	Watershed	30	1982-2012	Both	No	NA	No
603	Id-05	Id-05 603	2015	Simonneaux, V., Cheggour, A., Deschamps, C., Mouillot, F., Cerdan, O., Le Bissonnais, Y.	Land use and climate change effects on soil erosion in a semi-arid mountainous watershed (High Atlas, Morocco)	Journal of Arid Environments	10.1016/j.jaridenv.2015.06.002	Water	Sediment yield	Net erosion	Quantitative	3.7		STREAM	Land use change and climate change	Present & future	Africa	Morocco	Rheraya catchment	31.35	-7.95	225	1989-2008	Point	Daily	490		Remote sensing & GIS mapping	Grassland/ rangeland	Yes	Measurements	No	Unknown	Unknown	Watershed	Unknown	2004-2008	>2000	Yes	Measured SY	Yes
604	Id-05	Id-05 604	2015	Simonneaux, V., Cheggour, A., Deschamps, C., Mouillot, F., Cerdan, O., Le Bissonnais, Y.	Land use and climate change effects on soil erosion in a semi-arid mountainous watershed (High Atlas, Morocco)	Journal of Arid Environments	10.1016/j.jaridenv.2015.06.002	Water	Sediment yield	Net erosion	Quantitative	3.9738		STREAM	Land use change and climate change	Present & future	Africa	Morocco	Rheraya catchment	31.35	-7.95	225	1989-2008	Point	Daily	490		Remote sensing & GIS mapping	Grassland/ rangeland	Yes	Measurements	No	Unknown	Unknown	Watershed	Unknown	2004-2008	>2000	Yes	Measured SY	Yes
605	Id-05	Id-05 605	2015	Simonneaux, V., Cheggour, A., Deschamps, C., Mouillot, F., Cerdan, O., Le Bissonnais, Y.	Land use and climate change effects on soil erosion in a semi-arid mountainous watershed (High Atlas, Morocco)	Journal of Arid Environments	10.1016/j.jaridenv.2015.06.002	Water	Sediment yield	Net erosion	Quantitative	4.144		STREAM	Land use change and climate change	Present & future	Africa	Morocco	Rheraya catchment	31.35	-7.95	225	1989-2008	Point	Daily	490		Remote sensing & GIS mapping	Grassland/ rangeland	Yes	Measurements	No	Unknown	Unknown	Watershed	Unknown	2004-2008	>2000	Yes	Measured SY	Yes
606	Id-05	Id-05 606	2015	Simonneaux, V., Cheggour, A., Deschamps, C., Mouillot, F., Cerdan, O., Le Bissonnais, Y.	Land use and climate change effects on soil erosion in a semi-arid mountainous watershed (High Atlas, Morocco)	Journal of Arid Environments	10.1016/j.jaridenv.2015.06.002	Water	Sediment yield	Net erosion	Quantitative	7.844		STREAM	Land use change and climate change	Present & future	Africa	Morocco	Rheraya catchment	31.35	-7.95	225	1989-2008	Point	Daily	490		Remote sensing & GIS mapping	Grassland/ rangeland	Yes	Measurements	No	Unknown	Unknown	Watershed	Unknown	2004-2008	>2000	Yes	Measured SY	Yes
607	Id-05	Id-05 607	2015	Simonneaux, V., Cheggour, A., Deschamps, C., Mouillot, F., Cerdan, O., Le Bissonnais, Y.	Land use and climate change effects on soil erosion in a semi-arid mountainous watershed (High Atlas, Morocco)	Journal of Arid Environments	10.1016/j.jaridenv.2015.06.002	Water	Sediment yield	Net erosion	Quantitative	12.9278		STREAM	Land use change and climate change	Present & future	Africa	Morocco	Rheraya catchment	31.35	-7.95	225	1989-2008	Point	Daily	490		Remote sensing & GIS mapping	Grassland/ rangeland	Yes	Measurements	No	Unknown	Unknown	Watershed	Unknown	2004-2008	>2000	Yes	Measured SY	Yes
608	Id-05	Id-05 608	2015	Simonneaux, V., Cheggour, A., Deschamps, C., Mouillot, F., Cerdan, O., Le Bissonnais, Y.	Land use and climate change effects on soil erosion in a semi-arid mountainous watershed (High Atlas, Morocco)	Journal of Arid Environments	10.1016/j.jaridenv.2015.06.002	Water	Sediment yield	Net erosion	Quantitative	3.3966		STREAM	Land use change and climate change	Present & future	Africa	Morocco	Rheraya catchment	31.35	-7.95	225	1989-2008	Point	Daily	490		Remote sensing & GIS mapping	Grassland/ rangeland	Yes	Measurements	No	Unknown	Unknown	Watershed	Unknown	2004-2008	>2000	Yes	Measured SY	Yes
609	Id-05	Id-05 609	2015	Simonneaux, V., Cheggour, A., Deschamps, C., Mouillot, F., Cerdan, O., Le Bissonnais, Y.	Land use and climate change effects on soil erosion in a semi-arid mountainous watershed (High Atlas, Morocco)	Journal of Arid Environments	10.1016/j.jaridenv.2015.06.002	Water	Sediment yield	Net erosion	Quantitative	0.5069		STREAM	Land use change and climate change	Present & future	Africa	Morocco	Rheraya catchment	31.35	-7.95	225	1989-2008	Point	Daily	490		Remote sensing & GIS mapping	Grassland/ rangeland	Yes	Measurements	No	Unknown	Unknown	Watershed	Unknown	2004-2008	>2000	Yes	Measured SY	Yes
610	Id-05	Id-05 610	2015	Simonneaux, V., Cheggour, A., Deschamps, C., Mouillot, F., Cerdan, O., Le Bissonnais, Y.	Land use and climate change effects on soil erosion in a semi-arid mountainous watershed (High Atlas, Morocco)	Journal of Arid Environments	10.1016/j.jaridenv.2015.06.002	Water	Sediment yield	Net erosion	Quantitative	3.8739		STREAM	Land use change and climate change	Present & future	Africa	Morocco	Rheraya catchment	31.35	-7.95	225	1989-2008	Point	Daily	490		Remote sensing & GIS mapping	Grassland/ rangeland	Yes	Measurements	No	Unknown	Unknown	Watershed	Unknown	2004-2008	>2000	Yes	Measured SY	Yes
611	Id-05	Id-05 611	2015	Simonneaux, V., Cheggour, A., Deschamps, C., Mouillot, F., Cerdan, O., Le Bissonnais, Y.	Land use and climate change effects on soil erosion in a semi-arid mountainous watershed (High Atlas, Morocco)	Journal of Arid Environments	10.1016/j.jaridenv.2015.06.002	Water	Sediment yield	Net erosion	Quantitative	4.0737		STREAM	Land use change and climate change	Present & future	Africa	Morocco	Rheraya catchment	31.35	-7.95	225	1989-2008	Point	Daily	490		Remote sensing & GIS mapping	Grassland/ rangeland	Yes	Measurements	No	Unknown	Unknown	Watershed	Unknown	2004-2008	>2000	Yes	Measured SY	Yes
612	Id-05	Id-05 612	2015	Simonneaux, V., Cheggour, A., Deschamps, C., Mouillot, F., Cerdan, O., Le Bissonnais, Y.	Land use and climate change effects on soil erosion in a semi-arid mountainous watershed (High Atlas, Morocco)	Journal of Arid Environments	10.1016/j.jaridenv.2015.06.002	Water	Sediment yield	Net erosion	Quantitative	4.0293		STREAM	Land use change and climate change	Present & future	Africa	Morocco	Rheraya catchment	31.35	-7.95	225	1989-2008	Point	Daily	490		Remote sensing & GIS mapping	Grassland/ rangeland	Yes	Measurements	No	Unknown	Unknown	Watershed	Unknown	2004-2008	>2000	Yes	Measured SY	Yes
613	Id-05	Id-05 613	2015	Tun, K.K.K., Shrestha, R.P., Datta, A.	Assessment of land degradation and its impact on crop production in the Dry Zone of Myanmar	International Journal of Sustainable Development and World Ecology	10.1080/13504509.2015.1091046	Water	Sheet and rill	Gross erosion	Quantitative	14.2		RUSLE	General	Past	Asia	Myanmar	Dry Zone	21.31	95.4	75976	1950-2012	Point	Annual	672		Remote sensing & GIS mapping	All land uses	Yes	Field observations	No	Maps	Unknown	Regional	30	2000	≤2000	Yes	Expert knowledge	No
614	Id-05	Id-05 614	2015	Tun, K.K.K., Shrestha, R.P., Datta, A.	Assessment of land degradation and its impact on crop production in the Dry Zone of Myanmar	International Journal of Sustainable Development and World Ecology	10.1080/13504509.2015.1091046	Water	Sheet and rill	Gross erosion	Quantitative	54.6		RUSLE	General	Past	Asia	Myanmar	Dry Zone	21.31	95.4	75976	1950-2012	Point	Annual	672		Remote sensing & GIS mapping	All land uses	Yes	Field observations	No	Maps	Unknown	Regional	30	2012	>2000	Yes	Expert knowledge	No
615	Id-05	Id-05 615	2015	Yuan, Z., Chu, Y., Shen, Y.	Simulation of surface runoff and sediment yield under different land-use in a Taihang Mountains watershed, North China	Soil & Tillage Research	10.1016/j.still.2015.04.006	Water	Sediment yield	Net erosion	Quantitative	6.14286		DSESYM	Land use change	Past	Asia	China	Chongling watershed	39.39	115.37	6	1985-2000	Point	Event	550		Existing map, remote sensing & GIS mapping	All land uses	Yes	Sampling	Yes	Point	Unknown	Watershed	Unknown	1985-2000	Both	Yes	Measured SY	Yes
616	Id-05	Id-05 616	2015	Yuan, Z., Chu, Y., Shen, Y.	Simulation of surface runoff and sediment yield under different land-use in a Taihang Mountains watershed, North China	Soil & Tillage Research	10.1016/j.still.2015.04.006	Water	Sediment yield	Net erosion	Quantitative	19.178		DSESYM	Land use change	Past	Asia	China	Chongling watershed	39.39	115.37	6	1985-2000	Point	Event	550		Existing map, remote sensing & GIS mapping	All land uses	Yes	Sampling	Yes	Point	Unknown	Watershed	Unknown	1985-2000	Both	Yes	Measured SY	Yes
617	Id-05	Id-05 617	2015	Yuan, Z., Chu, Y., Shen, Y.	Simulation of surface runoff and sediment yield under different land-use in a Taihang Mountains watershed, North China	Soil & Tillage Research	10.1016/j.still.2015.04.006	Water	Sediment yield	Net erosion	Quantitative	22.162		DSESYM	Land use change	Past	Asia	China	Chongling watershed	39.39	115.37	6	1985-2000	Point	Event	550		Existing map, remote sensing & GIS mapping	All land uses	Yes	Sampling	Yes	Point	Unknown	Watershed	Unknown	1985-2000	Both	Yes	Measured SY	Yes
618	Id-05	Id-05 618	2015	Yuan, Z., Chu, Y., Shen, Y.	Simulation of surface runoff and sediment yield under different land-use in a Taihang Mountains watershed, North China	Soil & Tillage Research	10.1016/j.still.2015.04.006	Water	Sediment yield	Net erosion	Quantitative	26.9214		DSESYM	Land use change	Past	Asia	China	Chongling watershed	39.39	115.37	6	1985-2000	Point	Event	550		Existing map, remote sensing & GIS mapping	All land uses	Yes	Sampling	Yes	Point	Unknown	Watershed	Unknown	1985-2000	Both	Yes	Measured SY	Yes
619	Id-05	Id-05 619	2015	Yuan, Z., Chu, Y., Shen, Y.	Simulation of surface runoff and sediment yield under different land-use in a Taihang Mountains watershed, North China	Soil & Tillage Research	10.1016/j.still.2015.04.006	Water	Sediment yield	Net erosion	Quantitative	38.4806		DSESYM	Land use change	Past	Asia	China	Chongling watershed	39.39	115.37	6	1985-2000	Point	Event	550		Existing map, remote sensing & GIS mapping	All land uses	Yes	Sampling	Yes	Point	Unknown	Watershed	Unknown	1985-2000	Both	Yes	Measured SY	Yes
620	Id-05	Id-05 620	2015	Yuan, Z., Chu, Y., Shen, Y.	Simulation of surface runoff and sediment yield under different land-use in a Taihang Mountains watershed, North China	Soil & Tillage Research	10.1016/j.still.2015.04.006	Water	Sediment yield	Net erosion	Quantitative	34.3758		DSESYM	Land use change	Past	Asia	China	Chongling watershed	39.39	115.37	6	1985-2000	Point	Event	550		Existing map, remote sensing & GIS mapping	All land uses	Yes	Sampling	Yes	Point	Unknown	Watershed	Unknown	1985-2000	Both	Yes	Measured SY	Yes
621	Id-05	Id-05 621	2015	Yuan, Z., Chu, Y., Shen, Y.	Simulation of surface runoff and sediment yield under different land-use in a Taihang Mountains watershed, North China	Soil & Tillage Research	10.1016/j.still.2015.04.006	Water	Sediment yield	Net erosion	Quantitative	28.4928		DSESYM	Land use change	Past	Asia	China	Chongling watershed	39.39	115.37	6	1985-2000	Point	Event	550		Existing map, remote sensing & GIS mapping	All land uses	Yes	Sampling	Yes	Point	Unknown	Watershed	Unknown	1985-2000	Both	Yes	Measured SY	Yes
622	Id-05	Id-05 622	2015	Yuan, Z., Chu, Y., Shen, Y.	Simulation of surface runoff and sediment yield under different land-use in a Taihang Mountains watershed, North China	Soil & Tillage Research	10.1016/j.still.2015.04.006	Water	Sediment yield	Net erosion	Quantitative	34.7336		DSESYM	Land use change	Past	Asia	China	Chongling watershed	39.39	115.37	6	1985-2000	Point	Event	550		Existing map, remote sensing & GIS mapping	All land uses	Yes	Sampling	Yes	Point	Unknown	Watershed	Unknown	1985-2000	Both	Yes	Measured SY	Yes
623	Id-05	Id-05 623	2015	Yuan, Z., Chu, Y., Shen, Y.	Simulation of surface runoff and sediment yield under different land-use in a Taihang Mountains watershed, North China	Soil & Tillage Research	10.1016/j.still.2015.04.006	Water	Sediment yield	Net erosion	Quantitative	30.5678		DSESYM	Land use change	Past	Asia	China	Chongling watershed	39.39	115.37	6	1985-2000	Point	Event	550		Existing map, remote sensing & GIS mapping	All land uses	Yes	Sampling	Yes	Point	Unknown	Watershed	Unknown	1985-2000	Both	Yes	Measured SY	Yes
624	Id-05	Id-05 624	2015	Yuan, Z., Chu, Y., Shen, Y.	Simulation of surface runoff and sediment yield under different land-use in a Taihang Mountains watershed, North China	Soil & Tillage Research	10.1016/j.still.2015.04.006	Water	Sediment yield	Net erosion	Quantitative	35.4199		DSESYM	Land use change	Past	Asia	China	Chongling watershed	39.39	115.37	6	1985-2000	Point	Event	550		Existing map, remote sensing & GIS mapping	All land uses	Yes	Sampling	Yes	Point	Unknown	Watershed	Unknown	1985-2000	Both	Yes	Measured SY	Yes
625	Id-05	Id-05 625	2015	Yuan, Z., Chu, Y., Shen, Y.	Simulation of surface runoff and sediment yield under different land-use in a Taihang Mountains watershed, North China	Soil & Tillage Research	10.1016/j.still.2015.04.006	Water	Sediment yield	Net erosion	Quantitative	32.428		DSESYM	Land use change	Past	Asia	China	Chongling watershed	39.39	115.37	6	1985-2000	Point	Event	550		Existing map, remote sensing & GIS mapping	All land uses	Yes	Sampling	Yes	Point	Unknown	Watershed	Unknown	1985-2000	Both	Yes	Measured SY	Yes
626	Id-05	Id-05 626	2015	Yuan, Z., Chu, Y., Shen, Y.	Simulation of surface runoff and sediment yield under different land-use in a Taihang Mountains watershed, North China	Soil & Tillage Research	10.1016/j.still.2015.04.006	Water	Sediment yield	Net erosion	Quantitative	29.3275		DSESYM	Land use change	Past	Asia	China	Chongling watershed	39.39	115.37	6	1985-2000	Point	Event	550		Existing map, remote sensing & GIS mapping	All land uses	Yes	Sampling	Yes	Point	Unknown	Watershed	Unknown	1985-2000	Both	Yes	Measured SY	Yes
627	Id-05	Id-05 627	2015	Yuan, Z., Chu, Y., Shen, Y.	Simulation of surface runoff and sediment yield under different land-use in a Taihang Mountains watershed, North China	Soil & Tillage Research	10.1016/j.still.2015.04.006	Water	Sediment yield	Net erosion	Quantitative	30.0457		DSESYM	Land use change	Past	Asia	China	Chongling watershed	39.39	115.37	6	1985-2000	Point	Event	550		Existing map, remote sensing & GIS mapping	All land uses	Yes	Sampling	Yes	Point	Unknown	Watershed	Unknown	1985-2000	Both	Yes	Measured SY	Yes
628	Id-05	Id-05 628	2015	Yuan, Z., Chu, Y., Shen, Y.	Simulation of surface runoff and sediment yield under different land-use in a Taihang Mountains watershed, North China	Soil & Tillage Research	10.1016/j.still.2015.04.006	Water	Sediment yield	Net erosion	Quantitative	29.7462		DSESYM	Land use change	Past	Asia	China	Chongling watershed	39.39	115.37	6	1985-2000	Point	Event	550		Existing map, remote sensing & GIS mapping	All land uses	Yes	Sampling	Yes	Point	Unknown	Watershed	Unknown	1985-2000	Both	Yes	Measured SY	Yes
629	Id-05	Id-05 629	2015	Yuan, Z., Chu, Y., Shen, Y.	Simulation of surface runoff and sediment yield under different land-use in a Taihang Mountains watershed, North China	Soil & Tillage Research	10.1016/j.still.2015.04.006	Water	Sediment yield	Net erosion	Quantitative	31.5588		DSESYM	Land use change	Past	Asia	China	Chongling watershed	39.39	115.37	6	1985-2000	Point	Event	550		Existing map, remote sensing & GIS mapping	All land uses	Yes	Sampling	Yes	Point	Unknown	Watershed	Unknown	1985-2000	Both	Yes	Measured SY	Yes
630	Id-05	Id-05 630	2015	Zini, A., Grauso, S., Verrubbi, V., Falconi, L., Leoni, G., Puglisi, C	The RUSLE erosion index as a proxy indicator for debris flow susceptibility	Landslides	10.1007/s10346-014-0515-8	Water	Mass movement	Gross erosion	Quantitative	83.3		RUSLE	General	Past	Europe	Italy	Mili, Briga and Giampilieri catchments	38.11	15.48	26	Unknown	Unknown	Unknown	880		Existing map	All land uses	No	Unknown	No	Unknown	Unknown	Watershed	20	Unknown	Unknown	Yes	Measured erosion rates	No
631	Id-05	Id-05 631	1998	Bajracharya, Roshan M.; Lal, Rattan; Kimble, John M.	USE OF RADIOACTIVE FALLOUT CESIUM-137 TO ESTIMATE SOIL EROSION ON THREE FARMS IN WEST CENTRAL OHIO	Soil Science	doi.org/10.1097/00010694-199802000-00007	Water	Sheet and rill	Gross erosion	Quantitative	2.1		RUSLE	Ploughing	Present	North America	United States of America (USA)	Clark County, Ohio	39.92	-83.81	Unknown	Unknown	Point	Annual	Unknown		Field mapping	Arable land	Yes	Sampling	Yes	Point	Unknown	Plot	Unknown	Unknown	Unknown	Yes	Measured erosion rates	No
632	Id-05	Id-05 632	1998	Bajracharya, Roshan M.; Lal, Rattan; Kimble, John M.	USE OF RADIOACTIVE FALLOUT CESIUM-137 TO ESTIMATE SOIL EROSION ON THREE FARMS IN WEST CENTRAL OHIO	Soil Science	doi.org/10.1097/00010694-199802000-00007	Water	Sheet and rill	Gross erosion	Quantitative	4.5		RUSLE	Ploughing	Present	North America	United States of America (USA)	Clark County, Ohio	39.92	-83.81	Unknown	Unknown	Point	Annual	Unknown		Field mapping	Arable land	Yes	Sampling	Yes	Point	Unknown	Plot	Unknown	Unknown	Unknown	Yes	Measured erosion rates	No
633	Id-05	Id-05 633	1998	Bajracharya, Roshan M.; Lal, Rattan; Kimble, John M.	USE OF RADIOACTIVE FALLOUT CESIUM-137 TO ESTIMATE SOIL EROSION ON THREE FARMS IN WEST CENTRAL OHIO	Soil Science	doi.org/10.1097/00010694-199802000-00007	Water	Sheet and rill	Gross erosion	Quantitative	6.9		RUSLE	Ploughing	Present	North America	United States of America (USA)	Clark County, Ohio	39.92	-83.81	Unknown	Unknown	Point	Annual	Unknown		Field mapping	Arable land	Yes	Sampling	Yes	Point	Unknown	Plot	Unknown	Unknown	Unknown	Yes	Measured erosion rates	No
634	Id-05	Id-05 634	1998	Bajracharya, Roshan M.; Lal, Rattan; Kimble, John M.	USE OF RADIOACTIVE FALLOUT CESIUM-137 TO ESTIMATE SOIL EROSION ON THREE FARMS IN WEST CENTRAL OHIO	Soil Science	doi.org/10.1097/00010694-199802000-00007	Water	Sheet and rill	Gross erosion	Quantitative	2.5		RUSLE	Ploughing	Present	North America	United States of America (USA)	Clark County, Ohio	39.92	-83.81	Unknown	Unknown	Point	Annual	Unknown		Field mapping	Arable land	Yes	Sampling	Yes	Point	Unknown	Plot	Unknown	Unknown	Unknown	Yes	Measured erosion rates	No
635	Id-05	Id-05 635	1998	Bajracharya, Roshan M.; Lal, Rattan; Kimble, John M.	USE OF RADIOACTIVE FALLOUT CESIUM-137 TO ESTIMATE SOIL EROSION ON THREE FARMS IN WEST CENTRAL OHIO	Soil Science	doi.org/10.1097/00010694-199802000-00007	Water	Sheet and rill	Gross erosion	Quantitative	2.7		RUSLE	Ploughing	Present	North America	United States of America (USA)	Clark County, Ohio	39.92	-83.81	Unknown	Unknown	Point	Annual	Unknown		Field mapping	Arable land	Yes	Sampling	Yes	Point	Unknown	Plot	Unknown	Unknown	Unknown	Yes	Measured erosion rates	No
636	Id-05	Id-05 636	1998	Bajracharya, Roshan M.; Lal, Rattan; Kimble, John M.	USE OF RADIOACTIVE FALLOUT CESIUM-137 TO ESTIMATE SOIL EROSION ON THREE FARMS IN WEST CENTRAL OHIO	Soil Science	doi.org/10.1097/00010694-199802000-00007	Water	Sheet and rill	Gross erosion	Quantitative	4.3		RUSLE	Ploughing	Present	North America	United States of America (USA)	Clark County, Ohio	39.92	-83.81	Unknown	Unknown	Point	Annual	Unknown		Field mapping	Arable land	Yes	Sampling	Yes	Point	Unknown	Plot	Unknown	Unknown	Unknown	Yes	Measured erosion rates	No
637	Id-05	Id-05 637	1998	Bajracharya, Roshan M.; Lal, Rattan; Kimble, John M.	USE OF RADIOACTIVE FALLOUT CESIUM-137 TO ESTIMATE SOIL EROSION ON THREE FARMS IN WEST CENTRAL OHIO	Soil Science	doi.org/10.1097/00010694-199802000-00007	Water	Sheet and rill	Gross erosion	Quantitative	6.5		RUSLE	Ploughing	Present	North America	United States of America (USA)	Clark County, Ohio	39.92	-83.81	Unknown	Unknown	Point	Annual	Unknown		Field mapping	Arable land	Yes	Sampling	Yes	Point	Unknown	Plot	Unknown	Unknown	Unknown	Yes	Measured erosion rates	No
638	Id-05	Id-05 638	1998	Bajracharya, Roshan M.; Lal, Rattan; Kimble, John M.	USE OF RADIOACTIVE FALLOUT CESIUM-137 TO ESTIMATE SOIL EROSION ON THREE FARMS IN WEST CENTRAL OHIO	Soil Science	doi.org/10.1097/00010694-199802000-00007	Water	Sheet and rill	Gross erosion	Quantitative	2.7		RUSLE	Ploughing	Present	North America	United States of America (USA)	Clark County, Ohio	39.92	-83.81	Unknown	Unknown	Point	Annual	Unknown		Field mapping	Arable land	Yes	Sampling	Yes	Point	Unknown	Plot	Unknown	Unknown	Unknown	Yes	Measured erosion rates	No
639	Id-05	Id-05 639	1998	Bajracharya, Roshan M.; Lal, Rattan; Kimble, John M.	USE OF RADIOACTIVE FALLOUT CESIUM-137 TO ESTIMATE SOIL EROSION ON THREE FARMS IN WEST CENTRAL OHIO	Soil Science	doi.org/10.1097/00010694-199802000-00007	Water	Sheet and rill	Gross erosion	Quantitative	1.9		RUSLE	Ploughing	Present	North America	United States of America (USA)	Clark County, Ohio	39.92	-83.81	Unknown	Unknown	Point	Annual	Unknown		Field mapping	Arable land	Yes	Sampling	Yes	Point	Unknown	Plot	Unknown	Unknown	Unknown	Yes	Measured erosion rates	No
640	Id-05	Id-05 640	1998	Bajracharya, Roshan M.; Lal, Rattan; Kimble, John M.	USE OF RADIOACTIVE FALLOUT CESIUM-137 TO ESTIMATE SOIL EROSION ON THREE FARMS IN WEST CENTRAL OHIO	Soil Science	doi.org/10.1097/00010694-199802000-00007	Water	Sheet and rill	Gross erosion	Quantitative	2.9		RUSLE	Ploughing	Present	North America	United States of America (USA)	Clark County, Ohio	39.92	-83.81	Unknown	Unknown	Point	Annual	Unknown		Field mapping	Arable land	Yes	Sampling	Yes	Point	Unknown	Plot	Unknown	Unknown	Unknown	Yes	Measured erosion rates	No
641	Id-05	Id-05 641	1998	Bajracharya, Roshan M.; Lal, Rattan; Kimble, John M.	USE OF RADIOACTIVE FALLOUT CESIUM-137 TO ESTIMATE SOIL EROSION ON THREE FARMS IN WEST CENTRAL OHIO	Soil Science	doi.org/10.1097/00010694-199802000-00007	Water	Sheet and rill	Gross erosion	Quantitative	4.9		RUSLE	Ploughing	Present	North America	United States of America (USA)	Clark County, Ohio	39.92	-83.81	Unknown	Unknown	Point	Annual	Unknown		Field mapping	Arable land	Yes	Sampling	Yes	Point	Unknown	Plot	Unknown	Unknown	Unknown	Yes	Measured erosion rates	No
642	Id-05	Id-05 642	1998	Bajracharya, Roshan M.; Lal, Rattan; Kimble, John M.	USE OF RADIOACTIVE FALLOUT CESIUM-137 TO ESTIMATE SOIL EROSION ON THREE FARMS IN WEST CENTRAL OHIO	Soil Science	doi.org/10.1097/00010694-199802000-00007	Water	Sheet and rill	Gross erosion	Quantitative	2.7		RUSLE	Ploughing	Present	North America	United States of America (USA)	Clark County, Ohio	39.92	-83.81	Unknown	Unknown	Point	Annual	Unknown		Field mapping	Arable land	Yes	Sampling	Yes	Point	Unknown	Plot	Unknown	Unknown	Unknown	Yes	Measured erosion rates	No
643	Id-05	Id-05 643	2016	Tian Y, Wang S, Bai X, Luo G, Xu Y.	Trade-offs among ecosystem services in a typical Karst watershed, SW China	Science of the Total Environment	http://dx.doi.org/10.1016/j.scitotenv.2016.05.190	Water	Sediment yield	Net erosion	Quantitative	26.15		SWAT	Land use change	Past	Asia	China	Shibantang watershed	27.19	106.23	2248.49	1997-2010	Point	Annual	Unknown		Remote sensing & GIS mapping	All land uses	Yes	Field observations	No	Maps	Unknown	Watershed	30	2000	≤2000	Yes	Measured SY	Yes
644	Id-05	Id-05 644	2016	Tian Y, Wang S, Bai X, Luo G, Xu Y.	Trade-offs among ecosystem services in a typical Karst watershed, SW China	Science of the Total Environment	http://dx.doi.org/10.1016/j.scitotenv.2016.05.190	Water	Sediment yield	Net erosion	Quantitative	23.81		SWAT	Land use change	Past	Asia	China	Shibantang watershed	27.19	106.23	2248.49	1997-2010	Point	Annual	Unknown		Remote sensing & GIS mapping	All land uses	Yes	Field observations	No	Maps	Unknown	Watershed	30	2010	≤2000	Yes	Measured SY	Yes
645	Id-05	Id-05 645	2005	John V. Westra, Julie K.H. Zimmerman, and Bruce Vondracek	BIOECONOMIC ANALYSIS OF SELECTED CONSERVATION PRACTICES ON SOIL EROSION AND FRESHWATER FISHERIES	Journal of the American Water Resources Association	https://doi.org/10.1111/j.1752-1688.2005.tb03737.x	Water	Stream bank	Net erosion	Quantitative	2.21		ADAPT	Soil and water conservation	Past	North America	United States of America (USA)	Wells Creek, Goodhue County, Minnesota	44.45	-92.48	162.64	1950-1999	Point	Daily	Unknown		Existing map	All land uses	No	Unknown	No	Maps	Unknown	Watershed	unknown	1950-1999	≤2000	Yes	Comparisons with results from other models	No
646	Id-05	Id-05 646	2005	John V. Westra, Julie K.H. Zimmerman, and Bruce Vondracek	BIOECONOMIC ANALYSIS OF SELECTED CONSERVATION PRACTICES ON SOIL EROSION AND FRESHWATER FISHERIES	Journal of the American Water Resources Association	https://doi.org/10.1111/j.1752-1688.2005.tb03737.x	Water	Stream bank	Net erosion	Quantitative	1.53		ADAPT	Soil and water conservation	Past	North America	United States of America (USA)	Wells Creek, Goodhue County, Minnesota	44.45	-92.48	162.64	1950-1999	Point	Daily	Unknown		Existing map	All land uses	No	Unknown	No	Maps	Unknown	Watershed	unknown	1950-1999	≤2000	Yes	Comparisons with results from other models	No
647	Id-05	Id-05 647	2005	John V. Westra, Julie K.H. Zimmerman, and Bruce Vondracek	BIOECONOMIC ANALYSIS OF SELECTED CONSERVATION PRACTICES ON SOIL EROSION AND FRESHWATER FISHERIES	Journal of the American Water Resources Association	https://doi.org/10.1111/j.1752-1688.2005.tb03737.x	Water	Stream bank	Net erosion	Quantitative	0.1		ADAPT	Soil and water conservation	Past	North America	United States of America (USA)	Chippewa River, Chippewa and Swift Counties, Minnesota	44.95	-95.73	179.94	1950-1999	Point	Daily	Unknown		Existing map	All land uses	No	Unknown	No	Maps	Unknown	Watershed	unknown	1950-1999	≤2000	Yes	Comparisons with results from other models	No
648	Id-05	Id-05 648	2005	John V. Westra, Julie K.H. Zimmerman, and Bruce Vondracek	BIOECONOMIC ANALYSIS OF SELECTED CONSERVATION PRACTICES ON SOIL EROSION AND FRESHWATER FISHERIES	Journal of the American Water Resources Association	https://doi.org/10.1111/j.1752-1688.2005.tb03737.x	Water	Stream bank	Net erosion	Quantitative	0.076		ADAPT	Soil and water conservation	Past	North America	United States of America (USA)	Chippewa River, Chippewa and Swift Counties, Minnesota	44.95	-95.73	179.94	1950-1999	Point	Daily	Unknown		Existing map	All land uses	No	Unknown	No	Maps	Unknown	Watershed	unknown	1950-1999	≤2000	Yes	Comparisons with results from other models	No
649	Id-06	Id-06 649	2016	Chiara Vallebona, Alberto Mantino, Enrico Bonari	Exploring the potential of perennial crops in reducing soil erosion: A GIS-based scenario analysis in southern Tuscany, Italy	Applied Geography	https://doi.org/10.1016/j.apgeog.2015.11.015	Water	Sheet and rill	Gross erosion	Quantitative	33.4		RUSLE	Land use change	Present & future	Europe	Italy	Grosseto Province, southern Tuscany	43.5	11.33	5000	1989-2010	Gridded	Annual	730		Existing map	All land uses	No	General field visits	No	Gridded	Unknown	Regional	10	1989-2010	Both	No	NA	No
650	Id-06	Id-06 650	2016	BEATRIZ DE OLIVEIRA COSTA, GILDRIANO SOARES DE OLIVEIRA, TERESA CRISTINA TARLÉ PISSARRA, SERGIO CAMPOS, ARMIN WERNER, JORGE PEREIRA SANTOS, LUIZ SERGIO VANZELA	Factors of soil erosion in the cÓrrego Rico watershed, SÃo Paulo, Brazil [Article@Fatores de erosão do solo na bacia hidrográfica do córrego Rico, São Paulo, Brasil]		https://doi.org/10.15809/irriga.2016v21n3p530-544	Water	Sheet and rill	Gross erosion	Quantitative	20	approx. 20	RUSLE	General	Present & past	South America	Brazil	THE CÓRREGO RICO WATERSHED, SÃO PAULO	-21.2	-47.8	579	1984 and 2011	Gridded	Annual	Unknown		Remote sensing & GIS mapping	All land uses	No	General field visits	No	Gridded	Unknown	Watershed	Unknown	1984 and 2011	Both	No	NA	No
651	Id-06	Id-06 651	2016	Efthimiou, N., Lykoudi, E., Panagoulia, D., Karavitis, C.	Assessment of soil susceptibility to erosion using the epm and rusle models: The case of venetikos river catchment	Global Nest Journal	https://doi.org/10.30955/gnj.001847	Water	Sheet and rill	Net erosion	Quantitative	5.38		RUSLE-SDR	General	Past	Europe	Greece	VENETIKOS RIVER CATCHMENT	21.5	40	855	1965-1982	Gridded	Annual	1015		Existing map	All land uses	No	General field visits	No	Gridded	Unknown	Watershed	25	1965-1982	≤2000	Yes	Measured SY	No
652	Id-06	Id-06 652	2016	Efthimiou, N., Lykoudi, E., Panagoulia, D., Karavitis, C.	Assessment of soil susceptibility to erosion using the epm and rusle models: The case of venetikos river catchment	Global Nest Journal	https://doi.org/10.30955/gnj.001847	Water	Sediment yield	Net erosion	Quantitative	4.92		EPM	General	Past	Europe	Greece	VENETIKOS RIVER CATCHMENT	21.5	40	855	1965-1982	Gridded	Annual	1015		Existing map	All land uses	No	General field visits	No	Gridded	Unknown	Watershed	25	1965-1982	≤2000	Yes	Measured SY	No
653	Id-06	Id-06 653	2016	Cuomo, S., Della Sala, M.	Spatially distributed analysis of soil erosion in a mountain catchment	Landslides and Engineered Slopes. Experience, Theory and Practice	NA	Water	Sediment yield	Net erosion	Quantitative	Unknown	approx. 2 t/ha/event	LISEM	General	Past	Europe	Italy	Sambuco catchment	41	14.3	5.6	25–26th October 1954	Point	Event	NA	504 (event)	Unknown	All land uses	No	General field visits	No	Gridded	Unknown	Watershed	5	1954	≤2000	Yes	Comparisons with results from other models	Yes
654	Id-06	Id-06 654	2016	Wang, R., Zhang, S., Yang, J., Pu, L., Yang, C., Yu, L., Chang, L., Bu, K.	Integrated Use of GCM, RS, and GIS for the Assessment of Hillslope and Gully Erosion in the Mushi River Sub-Catchment, Northeast China	Sustainability	10.3390/su8040317	Water	Sheet and rill	Net erosion	Quantitative	18.1		RUSLE-SDR	General	Past	Asia	China	Mushi River Sub-Catchment, Northeast China	44.25	126.15	253.13	1958-2014	Gridded	Annual	575		Existing map	All land uses	No	General field visits	No	Gridded	Unknown	Watershed	5	1958-2014	Both	Yes	Comparisons with results from other models	No
655	Id-06	Id-06 655	2016	Addis, H.K., Strohmeier, S., Ziadat, F., Melaku, N.D., Klik, A.	Modeling streamflow and sediment using SWAT in ethiopian highlands	International Journal of Agricultural and Biological Engineering,	10.3965/j.ijabe.20160905.2483	Water	Sediment yield	Net erosion	Quantitative	23		SWAT	General	Past	Africa	Ethiopia	Gumara-Maksegnit watershed	12.45	37.66	53.7	1997-2013	Point	Daily	1200		Existing map	All land uses	No	General field visits	No	Gridded	Unknown	Watershed	90	2011-2013	>2000	Yes	Measured SY	Yes
656	Id-06	Id-06 656	2016	Wei, T.X., Liu, Y.H.	The cover-management factor (C) on woodlands of the hilly areas of the Loess Plateau in North China	Phyton	NA	Water	Sheet and rill	Gross erosion	Quantitative	3.2		RUSLE	General	Past	Asia	China	Caijaichuan watershed	36.3	110.75	0.0001	2004-2006	Point	Annual	580		Field mapping	Forest	No	General field visits	No	Point	Unknown	Plot	NA	2004-2006	>2000	Yes	Measured erosion rates	No
657	Id-06	Id-06 657	2016	Luo, Y., Yang, S., Liu, X., Liu, C., Zhang, Y., Zhou, Q., Zhou, X., Dong, G.	Suitability of revision to MUSLE for estimating sediment yield in the Loess Plateau of China	Stochastic Environmental Research and Risk Assessment	https://doi.org/10.1007/s00477-015-1131-4	Water	Sediment yield	Net erosion	Quantitative	Unknown	approx. 19 t/ha/event	MUSLE	General	Past	Asia	China	Gushanchuan basin, Loess Plateau	39.25	110.8	1272	1989-2006	Gridded	Event	410		Existing map	All land uses	No	General field visits	No	Gridded	Unknown	Watershed	30	1989-2006	Both	Yes	Measured SY	Yes
658	Id-06	Id-06 658	2016	Ramos, M.C.	Soil losses in rainfed Mediterranean vineyards under climate change scenarios. The effects of drainage terraces	AIMS Agriculture and Food	10.3934/agrfood.2016.2.124	Water	Sheet and rill	Net erosion	Quantitative	11		WEPP	Climate change	Future	Europe	Spain	Anoia region	41.5	1.75	0.12	2030-2050	Point	Event	550		Field mapping	Agriculture, generic	Yes	Sampling	Yes	Point	Unknown	Plot	NA	2011-2050	>2000	No	Comparisons with results from other models	Yes
659	Id-06	Id-06 659	2016	Durães, M.F., Filho, J.A.P.C., de Oliveira, V.A.	Water erosion vulnerability and sediment delivery rate in upper Iguaçu river basin - Paraná	Revista Brasileira de Recursos Hidricos	http://dx.doi.org/10.1590/2318-0331.011616029	Water	Sheet and rill	Net erosion	Quantitative	1.6		RUSLE-SDR	General	Past	South America	Brazil	Upper Iguaçu River Basin	-25	-51.5	2710	NA	Gridded	Annual	1500		Existing map	All land uses	No	General field visits	No	Gridded	Unknown	Watershed	30	1984-2010	Both	Yes	Measured SY	No
660	Id-06	Id-06 660	2016	Abdelwahab, O.M.M., Milillo, F., Gentile, F.	Modeling soil erosion and sediment load at different time scales in a medium-sized watershed	American Society of Agricultural and Biological Engineers	10.13031/aim.20162461032	Water	Sediment yield	Net erosion	Quantitative	6.1		AnnAGNPS	Land use change	Past	Europe	Italy	Carapelle watershed	41.3	15.4	506	2007-2011	Gridded	Annual	700		Existing map	All land uses	No	General field visits	No	Gridded	Unknown	Watershed	20	2007-2011	>2000	Yes	Measured SY	Yes
661	Id-06	Id-06 661	2016	Bácová, M., Krása, J.	Application of historical and recent aerial imagery in monitoring water erosion occurrences in Czech highlands	Soil and Water Research	10.17221/178/2015-SWR	Water	Sheet and rill	Gross erosion	Quantitative	9.2		EROZE	General	Past	Europe	Czech Republic	Býkovický stream	49.5	14.8	0.341	1953-2013	Point	Annual	650		Existing map	Agriculture, generic	Yes	Measurements	No	Point	Unknown	Hillslope	NA	1953-2006	Both	No	Comparisons with results from other models	No
662	Id-06	Id-06 662	2016	Spalevic, V., Barovic, G., Fikfak, A., Kosanovic, S., Djurovic, M., Popovic, S.	Sediment yield and land use changes in the northern montenegrin watersheds: Case study of seocki potok of the polimlje region	Journal of Environmental Protection and Ecology	NA	Water	Sediment yield	Gross erosion	Quantitative	6.3		IntErO	Land use change	Present & past	Europe	Montenegro	Seocki Potok watershed	42.9	19.8	6.5	1975-2015	Point	Annual	980		Existing map	All land uses	Yes	General field visits	No	Point	Unknown	Watershed	NA	1975-2015	Both	No	NA	No
663	Id-06	Id-06 663	2016	Han, Y., Niu, J., Xin, Z., Zhang, W., Zhang, T., Wang, X., Zhang, Y.	Optimization of land use pattern reduces surface runoff and sediment loss in a Hilly-Gully watershed at the Loess Plateau, China	Forest Systems	10.5424/fs/2016251-08016	Water	Sediment yield	Net erosion	Quantitative	10		SWAT	Land use change	Past	Asia	China	Hilly-Gully watershed, Luoyugou watershed	34.6	105.6	72.8	1986-2000	Point	Daily	380		Existing map	All land uses	No	General field visits	No	Point	Unknown	Watershed	30	1986-2011	Both	Yes	Measured SY	Yes
664	Id-06	Id-06 664	2005	Zhang, W., Wu, L., Zhou, J., Qin, Z., Zhang, D.	Quantitative hill-slope stability assessment with a remote sensing &amp; GIS based distributed modeling scheme	International Geoscience and Remote Sensing Symposium	10.1109/IGARSS.2005.1525672	Water	Mass movement	NA	Quantitative	Unknown		SINMAP	General	Past	Asia	China	Lueyang County	33.6	106	2834	2003	Unknown	Unknown	860		Existing map	All land uses	No	General field visits	No	Gridded	Unknown	Watershed	60	2003	>2000	Yes	Expert knowledge	Yes
665	Id-06	Id-06 665	2005	Busteed, P.R., Turton, D.J., Nettles, J.	Erosion from an established forest road in the Ouachita Mountains	Proceedings of the 3rd Conference on Watershed Management to Meet Water Quality	NA	Water	Sheet and rill	Net erosion	Quantitative	6.5		WEPP	General	Past	North America	United States of America (USA)	Bluff Creek watershed	34.6	-95.2	15	2003-2004	Point	Event	1000		Field mapping	Arable land	Yes	Measurements	Yes	Point	Unknown	Hillslope	NA	2003-2004	>2000	Yes	Measured erosion rates	No
666	Id-06	Id-06 666	2005	Prakash, A.	Impact of urbanization in watersheds on stream stability and flooding	Proceedings of the 2005 Watershed Management Conference - Managing Watersheds for Terms and conditions Privacy policy Copyright © 2018 Elsevier B.V. All rights reserved. Scopus® is a registered trademark of Elsevier B.V. Human and Natural Impacts: Engineering, Ecological, and Economic Challenges	NA	Water	Sediment yield	Net erosion	Quantitative	2.6		MUSLE	Land use change	Past	North America	NA	NA	NA	NA	23.3	NA	Point	Annual	NA		Unknown	All land uses	No	General field visits	No	Point	Unknown	Watershed	NA	Unknown	Unknown	No	NA	No
667	Id-06	Id-06 667	2005	Antronico, L., Coscarelli, R., Terranova, O.	Surface erosion assessment in two Calabrian basins (southern Italy)	IAHS-AISH Publication	NA	Water	Sheet and rill	Gross erosion	Quantitative	50		RUSLE	General	Past	Europe	Italy	Assi-Guardavalle basin	40.5	17.5	95	2000	Gridded	Annual	1265		Remote sensing & GIS mapping	All land uses	No	General field visits	No	Gridded	Unknown	Watershed	40	2000	≤2000	Yes	Comparisons with results from other models	No
668	Id-06	Id-06 668	2005	Renschler, C.S., Lee, T.	Spatially distributed assessment of short- and long-term impacts of multiple best management practices in agricultural watersheds	Journal of Soil and Water Conservation	NA	Water	Sheet and rill	Net erosion	Quantitative	1.2		WEPP	Land use change	Past	North America	United States of America (USA)	Coshocton 130, Ohio	40	-81	0.0066	NA	Point	Event	NA		Existing map	All land uses	Yes	Measurements	No	Point	Unknown	Watershed	NA	Unknown	Unknown	Yes	Measured SY	No
669	Id-06	Id-06 669	2005	Renschler, C.S., Lee, T.	Spatially distributed assessment of short- and long-term impacts of multiple best management practices in agricultural watersheds	Journal of Soil and Water Conservation	NA	Water	Sheet and rill	Net erosion	Quantitative	1		WEPP	Land use change	Past	North America	United States of America (USA)	Watkinson P-1, Georgia	33.5	-83.3	0.0269	NA	Point	Event	NA		Existing map	All land uses	Yes	Measurements	No	Point	Unknown	Watershed	NA	Unknown	Unknown	Yes	Measured SY	No
670	Id-06	Id-06 670	2005	Renschler, C.S., Lee, T.	Spatially distributed assessment of short- and long-term impacts of multiple best management practices in agricultural watersheds	Journal of Soil and Water Conservation	NA	Water	Sheet and rill	Net erosion	Quantitative	13		WEPP	Land use change	Past	North America	United States of America (USA)	Holly Spring 3, Mississippi	34.5	-89.2	0.0065	NA	Point	Event	NA		Existing map	All land uses	Yes	Measurements	No	Point	Unknown	Watershed	NA	Unknown	Unknown	Yes	Measured SY	No
671	Id-06	Id-06 671	2005	Renschler, C.S., Lee, T.	Spatially distributed assessment of short- and long-term impacts of multiple best management practices in agricultural watersheds	Journal of Soil and Water Conservation	NA	Water	Sheet and rill	Net erosion	Quantitative	1.3		WEPP	Land use change	Past	Europe	United States of America (USA)	Chickasha C-5, Oklahoma	35	-98	0.0511	NA	Point	Event	NA		Existing map	All land uses	Yes	Measurements	No	Point	Unknown	Watershed	NA	Unknown	Unknown	Yes	Measured SY	No
672	Id-06	Id-06 672	2005	Schumacher, J.A., Kaspar, T.C., Ritchie, J.C., Schumacher, T.E., Karlen, D.L., Venteris, E.R., McCarty, G.W., Colvin, T.S., Jaynes, D.B., Lindstrom, M.J., Fenton, T.E.	Identifying spatial patterns of erosion for use in precision conservation	Journal of Soil and Water Conservation	NA	Water	Sheet and rill	Soil redistribution	Quantitative	13		WaTEM	General	Past	North America	United States of America (USA)	central Iowa (near Ames, Iowa)	42	-93	0.12	NA	Point	Annual	NA		Existing map	All land uses	Yes	Sampling	No	Point	Unknown	Watershed	10	Unknown	Unknown	Yes	Measured erosion rates	No
673	Id-06	Id-06 673	2005	Schumacher, J.A., Kaspar, T.C., Ritchie, J.C., Schumacher, T.E., Karlen, D.L., Venteris, E.R., McCarty, G.W., Colvin, T.S., Jaynes, D.B., Lindstrom, M.J., Fenton, T.E.	Identifying spatial patterns of erosion for use in precision conservation	Journal of Soil and Water Conservation	NA	Humans (tillage)	Sediment budget	Soil redistribution	Quantitative	9		WaTEM	General	Past	North America	United States of America (USA)	central Iowa (near Ames, Iowa)	42	-93	0.12	NA	Point	Annual	NA		Existing map	All land uses	Yes	Sampling	No	Point	Unknown	Watershed	10	Unknown	Unknown	Yes	Measured erosion rates	No
674	Id-06	Id-06 674	2005	Visser, S.M., Sterk, G., Karssenberg, D.	Modelling water erosion in the Sahel: Application of a physically based soil erosion model in a gentle sloping environment	Earth Surface Processes and Landforms	10.1002/esp.1212	Water	Sediment budget	Net erosion	Quantitative	Unknown	average 0.4 t/ha/event	EUROSEM	General	Past	Africa	Burkina Faso	Katchari catchment	14	0	2e-05	2000-2001	Point	Event	480		Existing map	Arable land	Yes	Measurements	Yes	Point	Unknown	Plot	NA	2000-2001	Both	Yes	Measured erosion rates	Yes
675	Id-06	Id-06 675	2005	Prasad, V.K., Ortiz, A., Stinner, B., McCartney, D., Parker, J., Hudgins, D., Hoy, C., Moore, R.	Exploring the relationship between hydrologic parameters and nutrient loads using digital elevation model and GIS - A case study from Sugarcreek Headwaters, Ohio, U.S.A	Environmental Monitoring and Assessment	10.1007/s10661-005-6688-9	Water	Sheet and rill	Gross erosion	Quantitative	1.5		RUSLE	General	Past	North America	United States of America (USA)	Sugar Creek	40.5	-81.6	924	2001-2002	Gridded	Annual	900		Existing map	All land uses	No	General field visits	No	Gridded	Unknown	Watershed	30	2001-2002	>2000	No	NA	No
676	Id-06	Id-06 676	2016	Mahrooz Rezaei, Abdolmajid Sameni, Seyed Rashid Fallah Shamsi and Harm Bartholomeus	Remote sensing of land use/cover changes and its effect on wind erosion potential in southern Iran	PeerJ	10.7717/peerj.1948	Wind	Wind soil displacement	Net erosion	Quantitative	30	roughly around 30 t/ha/year (estimate from figure)	IRIFR	Land use change	Past	Asia	Iran	Fars province	28.1	52.2	172.6	2004-2013	Gridded	Annual	NA		Existing map, remote sensing & GIS mapping	All land uses	No	General field visits	No	Gridded	Unknown	Watershed	NA	2004 and 2013	>2000	No	NA	No
677	Id-06	Id-06 677	1998	J. ADINARAYANA, K. GOPAL RAO, N. RAMA KRISHNA, P. ENKATACHALAM, J.K. SURI	A site-specific systems-approach model for soil erosion and silt yield studies for hilly watershed management	IAHS Publ.	NA	Water	Sheet and rill	Gross erosion	Quantitative	28		USLE	General	Past	Asia	India	Western Ghats mountanous area	19.3	73.7	100	NA	Point	Annual	NA		Existing map, remote sensing & GIS mapping	All land uses	Yes	Field observations	Yes	Point	Unknown	Watershed	20	Unknown	Unknown	Yes	Measured erosion rates	No
678	Id-06	Id-06 678	1998	Linnell Edwards, G. Richter, B. Bernsdorf, R.-G. Schmidt, and J. Burney	Measurement of rill erosion by snowmelt on potato fields under rotation in Prince Edward Island (Canada)	Canadian Journal of Soil Science	https://doi.org/10.4141/S97-053	Water	Sheet and rill	Net erosion	Quantitative	8		USLE-SDR	General	Past	North America	Canada	Prince Edward Island	46.2	-62.3	Unknown	1992-1996	Point	Annual	NA		Existing map	Agriculture, generic	Yes	Measurements	No	Point	Unknown	Hillslope	NA	Unknown	Unknown	Yes	Measured erosion rates	No
679	Id-06	Id-06 679	1999	W. Van Muysen, G. Govers, G. Bergkamp, M. Roxo, J. Poesen	Measurement and modelling of the effects of initial soil conditions and slope gradient on soil translocation by tillage	Soil & Tillage Research	https://doi.org/10.1016/S0167-1987(99)00044-6	Water	Sheet and rill	Gross erosion	Quantitative	8	8 t/ha/tillage operation	Diffusion-type model	General	Present	Europe	Portugal	Alentejo region	39.22	-7.29	Unknown	NA	Unknown	Unknown	580		Unknown	Agriculture, generic	Yes	Measurements	Yes	Point	Unknown	Hillslope	NA	Unknown	Unknown	Yes	Measured erosion rates	No
680	Id-06	Id-06 680	1999	A. M. GOBIN, P. CAMPLING, J. A. DECKERS, J. POESEN AND J. FEYEN	SOIL EROSION ASSESSMENT AT THE UDI-NSUKKA CUESTA (SOUTHEASTERN NIGERIA)	Land Degradation & Development	10.1002/(SICI)1099-145X(199903/04)10:23.0.CO;2-N	Water	Sheet and rill	Gross erosion	Quantitative	21		USLE	General	Present	Africa	Nigeria	Udi-Nsukka region	6.5	7.3	Unknown	NA	Point	Annual	1436		Existing map	Agriculture, generic	Yes	Measurements	Yes	Point	Unknown	Hillslope	NA	Unknown	Unknown	Yes	Measured erosion rates	No
681	Id-06	Id-06 681	2015	Antonino Galati, Luciano Gristina, Maria Crescimanno, Ettore Barone, Agata Novara	TOWARDS MORE EFFICIENT INCENTIVES FOR AGRI-ENVIRONMENT MEASURES IN DEGRADED AND ERODED VINEYARDS	Land Degradation & Development	10.1002/ldr.2389	Water	Sheet and rill	Gross erosion	Quantitative	60		USLE	General	Present	Europe	Italy	southwestern Sicily	37.8	13	Unknown	NA	Unknown	Unknown	650		Existing map	Arable land	No	General field visits	No	Unknown	Unknown	Hillslope	NA	Unknown	Unknown	No	NA	No
682	Id-06	Id-06 682	2000	M. Reusing , T. Schneider & U. Ammer	Modelling soil loss rates in the Ethiopian Highlands by integration of high resolution MOMS-02/D2-stereo-data in a GIS	International Journal of Remote Sensing	https://www.tandfonline.com/doi/abs/10.1080/014311600209797	Water	Sheet and rill	Gross erosion	Quantitative	25		USLE	General	Present	Africa	Ethiopia	Ethiopian Highlands	11.45	37.4	75	1993	Gridded	Annual	1380		Remote sensing & GIS mapping	All land uses	No	General field visits	No	Gridded	Unknown	Regional	25	1993	≤2000	Yes	Comparisons with results from other models	No
683	Id-06	Id-06 683	1998	A. Sidorchuk, A. Sidorchuk	Model for estimating gully morphology	IAHS Publ. no. 249	NA	Water	Gully	Net erosion	Quantitative	Unknown	Gully erosion, in m	GULTEM	General	Past	Asia	Russia	Yamal Peninsula	70	70	Unknown	NA	Unknown	Annual	NA		Unknown	All land uses	Yes	Measurements	No	Unknown	Unknown	Hillslope	NA	1986-1995	≤2000	Yes	Measured erosion rates	No
684	Id-06	Id-06 684	2005	Monte R. O’Neal, M.A. Nearing, Roel C. Vining, Jane Southworth, Rebecca A. Pfeifer	Climate change impacts on soil erosion in Midwest United States with changes in crop management	CATENA	https://doi.org/10.1016/j.catena.2005.03.003	Water	Sheet and rill	Net erosion	Quantitative	5.3		WEPP-CO2	Climate change	Present & future	North America	United States of America (USA)	Midwestern U.S.: Illinois, Indiana, Michigan, Ohio, and Wisconsin	39	-82	Unknown	1990-1999	Point	Annual	850		Existing map	All land uses	Yes	General field visits	No	Point	Unknown	Watershed	NA	1990-1999	≤2000	No	NA	Yes
685	Id-06	Id-06 685	1998	B. Mitra, H.D. Scott, J.C. Dixon, J.M. McKimmey	Applications of fuzzy logic to the prediction of soil erosion in a large watershed	Geoderma	https://doi.org/10.1016/S0016-7061(98)00050-0	Water	Sheet and rill	Gross erosion	Quantitative	1		USLE	General	Past	North America	United States of America (USA)	War Eagle Watershed	35.5	-93.4	864	NA	Gridded	Season	NA		Existing map	All land uses	No	General field visits	No	Gridded	Unknown	Watershed	30	Unknown	Unknown	No	NA	No
686	Id-06	Id-06 686	1999	Stephen D. Merrill, Alfred L. Black, Donald W. Fryrear, Ali Saleh, Ted M. Zobeck, Ardell D. Halvorson, and Donald L. Tanaka	Soil Wind Erosion Hazard of Spring Wheat–Fallow as Affected by Long-Term Climate and Tillage	Soil Science Society of America Journal	10.2136/sssaj1999.6361768x	Wind	Wind soil displacement	Gross erosion	Quantitative	1		RWEQ	General	Present	North America	United States of America (USA)	Mandan	47	-100	Unknown	NA	Unknown	Unknown	NA		Unknown	Agriculture, generic	Yes	Measurements	Yes	Unknown	Unknown	Plot	NA	1992-1994	≤2000	No	NA	No
687	Id-07	Id-07 687	2015	Ramos, M.C., Martínez-Casasnovas, J.A.	Climate change influence on runoff and soil losses in a rainfed basin with Mediterranean climate	Natural Hazards	10.1007/s11069-015-1759-x	Water	Sediment yield	Net erosion	Quantitative	5.17		SWAT	General	Past	Europe	Spain	Basin in the Penedès-Anoia region	41.53	1.77	0.46	1998-2012	Point	Daily	542.9		Remote sensing & GIS mapping	Agriculture, generic	Yes	Multiple activities	Yes	Maps	Unknown	Watershed	1	2000-2012	>2000	Yes	Measured SY	Yes
688	Id-07	Id-07 688	2015	Ramos, M.C., Martínez-Casasnovas, J.A.	Climate change influence on runoff and soil losses in a rainfed basin with Mediterranean climate	Natural Hazards	10.1007/s11069-015-1759-x	Water	Sediment yield	Net erosion	Quantitative	4.71667		SWAT	Climate change	Future	Europe	Spain	Basin in the Penedès-Anoia region	41.53	1.77	0.46	2020	Point	Daily	579.967		Remote sensing & GIS mapping	Agriculture, generic	Yes	Multiple activities	Yes	Maps	Unknown	Watershed	1	2010	>2000	No	NA	No
689	Id-07	Id-07 689	2015	Ramos, M.C., Martínez-Casasnovas, J.A.	Climate change influence on runoff and soil losses in a rainfed basin with Mediterranean climate	Natural Hazards	10.1007/s11069-015-1759-x	Water	Sediment yield	Net erosion	Quantitative	5.82		SWAT	Climate change	Future	Europe	Spain	Basin in the Penedès-Anoia region	41.53	1.77	0.46	2050	Point	Daily	591.933		Remote sensing & GIS mapping	Agriculture, generic	Yes	Multiple activities	Yes	Maps	Unknown	Watershed	1	2010	>2000	No	NA	No
690	Id-07	Id-07 690	2015	Ramos, M.C., Martínez-Casasnovas, J.A.	Climate change influence on runoff and soil losses in a rainfed basin with Mediterranean climate	Natural Hazards	10.1007/s11069-015-1759-x	Water	Sediment yield	Net erosion	Quantitative	6.42667		SWAT	Climate change	Future	Europe	Spain	Basin in the Penedès-Anoia region	41.53	1.77	0.46	2080	Point	Daily	603.367		Remote sensing & GIS mapping	Agriculture, generic	Yes	Multiple activities	Yes	Maps	Unknown	Watershed	1	2010	>2000	No	NA	No
691	Id-07	Id-07 691	2015	Patil R.J., Sharma S.K., Tignath S.	Remote Sensing and GIS based soil erosion assessment from an agricultural watershed	Arabian Journal of Geosciences	DOI 10.1007/s12517-014-1718-y	Water	Sheet and rill	Gross erosion	Quantitative	9.11		USLE	General	Past	Asia	India	Shakkar River watershed	22.67	79	2223	1997-2006	Point	Daily	1245		Remote sensing & GIS mapping	All land uses	No	General field visits	No	Maps	Unknown	Watershed	30	1997-2006	Both	Yes	Measured SY	No
692	Id-07	Id-07 692	2015	Jaiswal, R.K., Ghosh, N.C., Lohani, A.K., Thomas, T.	Fuzzy AHP Based Multi Crteria Decision Support for Watershed Prioritization	Water Resources Management	10.1007/s11269-015-1054-3	Water	Sheet and rill	Gross erosion	Quantitative	8.14806		RUSLE	General	Present	Asia	India	Benisagar reservoir catchment	24.78	79.84	76.85	1988-2010	Point	Annual	Unknown		Remote sensing & GIS mapping	Agriculture, generic	Yes	Multiple activities	Yes	Maps	Unknown	Watershed	Unknown	Unknown	Unknown	No	NA	No
693	Id-07	Id-07 693	2015	Bezak, N., Rusjan, S., Petan, S., Sodnik, J., Mikoš, M.	Estimation of soil loss by the WATEM/SEDEM model using an automatic parameter estimation procedure	Environmental Earth Sciences	10.1007/s12665-015-4534-0	Water	Sediment budget	Soil redistribution	Quantitative	0.3		WaTEM/SEDEM	General	Present	Europe	Slovenia	Kuzlovec (Kuzlovec)	45.9947	14.7143	0.7	1999-2008	Point	Sub-hourly	1700		Existing map	Forest	No	General field visits	Yes	Point	Unknown	Watershed	20	Unknown	Unknown	Yes	Comparisons with results from other models	Yes
694	Id-07	Id-07 694	2015	Bezak, N., Rusjan, S., Petan, S., Sodnik, J., Mikoš, M.	Estimation of soil loss by the WATEM/SEDEM model using an automatic parameter estimation procedure	Environmental Earth Sciences	10.1007/s12665-015-4534-0	Water	Sediment budget	Soil redistribution	Quantitative	7.4		WaTEM/SEDEM	General	Present	Europe	Slovenia	Socˇa (Kobarid)	46.2462	13.5787	434.7	1999-2008	Point	Sub-hourly	3000		Existing map	Forest	No	General field visits	Yes	Point	Unknown	Watershed	20	Unknown	Unknown	Yes	Comparisons with results from other models	Yes
695	Id-07	Id-07 695	2015	Bezak, N., Rusjan, S., Petan, S., Sodnik, J., Mikoš, M.	Estimation of soil loss by the WATEM/SEDEM model using an automatic parameter estimation procedure	Environmental Earth Sciences	10.1007/s12665-015-4534-0	Water	Sediment budget	Soil redistribution	Quantitative	0.9		WaTEM/SEDEM	General	Present	Europe	Slovenia	Idrijca (Hotesˇk)	46.08	13.61	442.8	1999-2008	Point	Sub-hourly	2390		Existing map	Forest	No	General field visits	Yes	Point	Unknown	Watershed	20	Unknown	Unknown	Yes	Comparisons with results from other models	Yes
696	Id-07	Id-07 696	2015	Bezak, N., Rusjan, S., Petan, S., Sodnik, J., Mikoš, M.	Estimation of soil loss by the WATEM/SEDEM model using an automatic parameter estimation procedure	Environmental Earth Sciences	10.1007/s12665-015-4534-0	Water	Sediment budget	Soil redistribution	Quantitative	1.5		WaTEM/SEDEM	General	Present	Europe	Slovenia	Savinja (Veliko S ˇ irje)	46.1021	15.2002	1841.9	1999-2008	Point	Sub-hourly	1280		Existing map	Forest	No	General field visits	Yes	Point	Unknown	Watershed	20	Unknown	Unknown	Yes	Comparisons with results from other models	Yes
697	Id-07	Id-07 697	2015	Bezak, N., Rusjan, S., Petan, S., Sodnik, J., Mikoš, M.	Estimation of soil loss by the WATEM/SEDEM model using an automatic parameter estimation procedure	Environmental Earth Sciences	10.1007/s12665-015-4534-0	Water	Sediment budget	Soil redistribution	Quantitative	1		WaTEM/SEDEM	General	Present	Europe	Slovenia	Sava (S ˇ entjakob)	46.0894	14.5802	1950.8	1999-2008	Point	Sub-hourly	1500		Existing map	Forest	No	General field visits	Yes	Point	Unknown	Watershed	20	Unknown	Unknown	Yes	Comparisons with results from other models	Yes
698	Id-07	Id-07 698	2015	Farhan, Y., Nawaiseh, S.	Spatial assessment of soil erosion risk using RUSLE and GIS techniques	Environmental Earth Sciences	10.1007/s12665-015-4430-7	Water	Sheet and rill	Gross erosion	Quantitative	64		RUSLE	General	Present	Asia	Jordan	Wadi Kerak watershed	31.26	35.62	191	1964-2004	Point	Unknown	201	77.5-325	Remote sensing & GIS mapping	All land uses	Yes	Field observations	No	Unknown	Unknown	Watershed	30	Unknown	Unknown	Yes	NA	No
699	Id-07	Id-07 699	2015	Strehmel, A., Schönbrodt-Stitt, S., Buzzo, G., Dumperth, C., Stumpf, F., Zimmermann, K., Bieger, K., Behrens, T., Schmidt, K., Bi, R., Rohn, J., Hill, J., Udelhoven, T., Xiang, W., Shi, X., Cai, Q., Jiang, T., Fohrer, N., Scholten, T.	Assessment of geo-hazards in a rapidly changing landscape: the three Gorges Reservoir Region in China	Environmental Earth Sciences	10.1007/s12665-015-4503-7	Water	Sheet and rill	Gross erosion	Quantitative	52.3		RUSLE	General	Present	Asia	China	Xiangxi catchment	28.3115	109.738	3208.8	1971–2000	Point	Annual	1004		Existing map, remote sensing & GIS mapping	Forest	No	General field visits	No	Point	Unknown	Watershed	45	Unknown	Unknown	No	NA	No
700	Id-07	Id-07 700	2015	Strehmel, A., Schönbrodt-Stitt, S., Buzzo, G., Dumperth, C., Stumpf, F., Zimmermann, K., Bieger, K., Behrens, T., Schmidt, K., Bi, R., Rohn, J., Hill, J., Udelhoven, T., Xiang, W., Shi, X., Cai, Q., Jiang, T., Fohrer, N., Scholten, T.	Assessment of geo-hazards in a rapidly changing landscape: the three Gorges Reservoir Region in China	Environmental Earth Sciences	10.1007/s12665-015-4503-7	Water	Sediment yield	Net erosion	Quantitative	2.75		SWAT	General	Present	Asia	China	Xiangxi catchment	28.3115	109.738	3208.8	1971–2000	Point	Annual	1004		Existing map, remote sensing & GIS mapping	Forest	No	General field visits	No	Point	Unknown	Watershed	Unknown	1993-2002	Both	Yes	Measured SY	Yes
701	Id-07	Id-07 701	2015	Gao, H., Li, Z., Li, P., Jia, L., Xu, G., Ren, Z., Pang, G., Zhao, B.	The capacity of soil loss control in the Loess Plateau based on soil erosion control degree	Dili Xuebao/Acta Geographica Sinica	10.11821/dlxb201509012	Water	Sheet and rill	Gross erosion	Quantitative	33.55		RUSLE	General	Present	Asia	China	Loess Plateau	37.47	107.71	646200	30 years	Point	Monthly	475	200-700	Remote sensing & GIS mapping	All land uses	No	General field visits	No	Gridded	Unknown	Regional	Unknown	Unknown	Unknown	No	NA	No
702	Id-07	Id-07 702	2015	Gao, H., Li, Z., Li, P., Jia, L., Xu, G., Ren, Z., Pang, G., Zhao, B.	The capacity of soil loss control in the Loess Plateau based on soil erosion control degree	Dili Xuebao/Acta Geographica Sinica	10.11821/dlxb201509012	Water	Sheet and rill	Gross erosion	Quantitative	19.21		RUSLE	Soil and water conservation	Present	Asia	China	Loess Plateau	37.47	107.71	646200	30 years	Point	Monthly	475	200-700	Remote sensing & GIS mapping	All land uses	No	General field visits	No	Gridded	Unknown	Regional	Unknown	Unknown	Unknown	No	NA	No
703	Id-07	Id-07 703	2015	Karamesouti, M., Detsis, V., Kounalaki, A., Vasiliou, P., Salvati, L., Kosmas, C.	Land-use and land degradation processes affecting soil resources: Evidence from a traditional Mediterranean cropland (Greece)	CATENA	10.1016/j.catena.2015.04.010	Water	Sheet and rill	Gross erosion	Quantitative	Unknown		PESERA	Land use change	Past	Europe	Greece	Messara Valley	35.06	24.84	720.59	1957, 1960, 1965	Point	Daily	615	493-737	Remote sensing & GIS mapping	All land uses	Yes	Multiple activities	Yes	Gridded	Unknown	Watershed	50	1950-1970	≤2000	No	NA	No
704	Id-07	Id-07 704	2015	Karamesouti, M., Detsis, V., Kounalaki, A., Vasiliou, P., Salvati, L., Kosmas, C.	Land-use and land degradation processes affecting soil resources: Evidence from a traditional Mediterranean cropland (Greece)	CATENA	10.1016/j.catena.2015.04.010	Water	Sheet and rill	Gross erosion	Quantitative	Unknown		PESERA	Land use change	Past	Europe	Greece	Messara Valley	35.06	24.84	720.59	1972, 1975, 1979	Point	Daily	615	493-737	Remote sensing & GIS mapping	All land uses	Yes	Multiple activities	Yes	Gridded	Unknown	Watershed	50	1970-1985	≤2000	No	NA	No
705	Id-07	Id-07 705	2015	Karamesouti, M., Detsis, V., Kounalaki, A., Vasiliou, P., Salvati, L., Kosmas, C.	Land-use and land degradation processes affecting soil resources: Evidence from a traditional Mediterranean cropland (Greece)	CATENA	10.1016/j.catena.2015.04.010	Water	Sheet and rill	Gross erosion	Quantitative	Unknown		PESERA	Land use change	Past	Europe	Greece	Messara Valley	35.06	24.84	720.59	1985, 1995, 2004	Point	Daily	615	493-737	Remote sensing & GIS mapping	All land uses	Yes	Multiple activities	Yes	Gridded	Unknown	Watershed	50	1985-2010	Both	No	NA	No
706	Id-07	Id-07 706	2015	Karamesouti, M., Detsis, V., Kounalaki, A., Vasiliou, P., Salvati, L., Kosmas, C.	Land-use and land degradation processes affecting soil resources: Evidence from a traditional Mediterranean cropland (Greece)	CATENA	10.1016/j.catena.2015.04.010	Humans (tillage)	Sediment budget	Gross erosion	Quantitative	Unknown		TERON	Land use change	Past	Europe	Greece	Messara Valley	35.06	24.84	720.59	1985, 1995, 2004	Point	Daily	615	493-737	Remote sensing & GIS mapping	All land uses	Yes	Multiple activities	Yes	Gridded	Unknown	Watershed	50	1970-2010	Both	Yes	Measured erosion rates	No
707	Id-07	Id-07 707	2015	Kosmas, C., Detsis, V., Karamesouti, M., Kounalaki, K., Vassiliou, P., Salvati, L.	Exploring long-term impact of grazing management on land degradation in the socio-ecological system of Asteroussia Mountains, Greece	Land	0.3390/land4030541	Water	Sheet and rill	Gross erosion	Quantitative	Unknown		PESERA	Land use change	Past	Europe	Greece	Asteroussia Mountains region	34.99	25.2	384.3	Unknown	Point	Daily	875	500-1250	Remote sensing & GIS mapping	Pasture	Yes	Multiple activities	Yes	Unknown	Unknown	Regional	100	1940-1950	≤2000	Yes	Measured erosion rates	No
708	Id-07	Id-07 708	2015	Kosmas, C., Detsis, V., Karamesouti, M., Kounalaki, K., Vassiliou, P., Salvati, L.	Exploring long-term impact of grazing management on land degradation in the socio-ecological system of Asteroussia Mountains, Greece	Land	0.3390/land4030541	Water	Sheet and rill	Gross erosion	Quantitative	Unknown		PESERA	Land use change	Past	Europe	Greece	Asteroussia Mountains region	34.99	25.2	384.3	Unknown	Point	Daily	875	500-1250	Remote sensing & GIS mapping	Pasture	Yes	Multiple activities	Yes	Unknown	Unknown	Regional	100	1950-1980	≤2000	Yes	Measured erosion rates	No
709	Id-07	Id-07 709	2015	Kosmas, C., Detsis, V., Karamesouti, M., Kounalaki, K., Vassiliou, P., Salvati, L.	Exploring long-term impact of grazing management on land degradation in the socio-ecological system of Asteroussia Mountains, Greece	Land	0.3390/land4030541	Water	Sheet and rill	Gross erosion	Quantitative	Unknown		PESERA	Land use change	Past	Europe	Greece	Asteroussia Mountains region	34.99	25.2	384.3	Unknown	Point	Daily	875	500-1250	Remote sensing & GIS mapping	Pasture	Yes	Multiple activities	Yes	Unknown	Unknown	Regional	100	1980-2010	Both	Yes	Measured erosion rates	No
710	Id-07	Id-07 710	2015	Mukundan, R., Pierson, D.C., Schneiderman, E.M., Zion, M.S.	Using detailed monitoring data to simulate spatial sediment loading in a watershed	Environmental Monitoring and Assessment	10.1007/s10661-015-4751-8	Water	Sediment yield	Net erosion	Quantitative	0.8		SWAT	General	Past	North America	United States of America (USA)	Upper Esopus CreekWatershed	42.09	-74.32	493	1999-2010	Point	Daily	Unknown		Existing map, remote sensing & GIS mapping	Forest	No	General field visits	No	Unknown	Unknown	Watershed	Unknown	1999-2010	Both	Yes	Measured SY	Yes
711	Id-07	Id-07 711	2015	Erol, A., Koşkan, Ö., Başaran, M.A.	Socioeconomic modifications of the universal soil loss equation	Solid Earth	10.5194/se-6-1025-2015	Water	Sediment yield	Gross erosion	Quantitative	43.43	4343	USLE	General	Present	Asia	Turkey	Antalya center	36.9	30.52	7	Unknown	Point	Unknown	1076.7		Unknown	Forest	No	General field visits	No	Unknown	Unknown	Watershed	Unknown	Unknown	Unknown	No	NA	No
712	Id-07	Id-07 712	2015	Erol, A., Koşkan, Ö., Başaran, M.A.	Socioeconomic modifications of the universal soil loss equation	Solid Earth	10.5194/se-6-1025-2015	Water	Sediment yield	Gross erosion	Quantitative	Unknown	14496	USLE	General	Present	Asia	Turkey	Antalya center	36.9	30.52	8	Unknown	Point	Unknown	1076.7		Unknown	All land uses	No	General field visits	No	Unknown	Unknown	Watershed	Unknown	Unknown	Unknown	No	NA	No
713	Id-07	Id-07 713	2015	Cuomo, S., Della Sala, M., Novità, A.	Physically based modelling of soil erosion induced by rainfall in small mountain basins	Geomorphology	10.1016/j.geomorph.2015.04.019	Water	Sediment yield	Net erosion	Quantitative	Unknown		LISEM	General	Present	Europe	Italy	Dragone basin	40.67	14.61	9.3	Unknown	Unknown	Event	Unknown		Unknown	Bare soil	No	General field visits	No	Unknown	Unknown	Watershed	5	Unknown	Unknown	No	NA	No
714	Id-07	Id-07 714	2015	Cuomo, S., Della Sala, M., Novità, A.	Physically based modelling of soil erosion induced by rainfall in small mountain basins	Geomorphology	10.1016/j.geomorph.2015.04.019	Water	Sediment yield	Net erosion	Quantitative	Unknown		LISEM	General	Present	Europe	Italy	Sambuco basin	40.67	14.6	5.6	Unknown	Unknown	Event	Unknown		Unknown	Bare soil	No	General field visits	No	Unknown	Unknown	Watershed	5	Unknown	Unknown	No	NA	No
715	Id-07	Id-07 715	2015	Aiello, A., Adamo, M., Canora, F.	Remote sensing and GIS to assess soil erosion with RUSLE3D and USPED at river basin scale in southern Italy	CATENA	10.1016/j.catena.2015.04.003	Water	Sediment yield	Gross erosion	Quantitative	31.8		RUSLE-3D	General	Present	Europe	Italy	Bradano basin	40.61	16.42	3030	1991-2011	Point	Daily	500	300-700	Remote sensing & GIS mapping	All land uses	No	General field visits	No	Shapefile	Unknown	Watershed	20	Unknown	Unknown	Yes	Expert knowledge	No
716	Id-07	Id-07 716	2015	Aiello, A., Adamo, M., Canora, F.	Remote sensing and GIS to assess soil erosion with RUSLE3D and USPED at river basin scale in southern Italy	CATENA	10.1016/j.catena.2015.04.003	Water	Sheet and rill	Soil redistribution	Quantitative	34.35		USPED	General	Present	Europe	Italy	Bradano basin	40.61	16.42	3030	1991-2011	Point	Daily	500	300-700	Remote sensing & GIS mapping	All land uses	No	General field visits	No	Shapefile	Unknown	Watershed	20	Unknown	Unknown	Yes	Expert knowledge	No
717	Id-07	Id-07 717	2002	Donald, W.W.	Glyphosate effects on ground cover of tall fescue waterways and estimated soil erosion	Journal of Soil and Water Conservation	NA	Water	Sheet and rill	Gross erosion	Quantitative	0.12	< 0.12	RUSLE	Soil and water conservation	Present	North America	United States of America (USA)	University of Missouri’s Bradford Experimental Farm near Columbia	38.89	-92.21	2.77248e-05	1999-2001	Unknown	Unknown	Unknown		Unknown	Pasture	Yes	Measurements	Unknown	Point	Unknown	Plot	Unknown	1999-2001	≤2000	No	NA	No
718	Id-07	Id-07 718	1999	F. Zagolski F., Gaillard C.	A modelling study of the human impact on soil erosion processes within an agricultural watershed	IEEE International Geoscience and Remote Sensing Symposium	10.1109/IGARSS.1999.775060	Water	Sediment yield	Net erosion	Quantitative	1.44	1.03 - 1.85	ANSWERS	Ploughing	Present	North America	United States of America (USA)	Springvale (catchment nearby)	43.47	-70.79	0.0972	Unknown	Unknown	Unknown	Unknown		Unknown	Agriculture, generic	No	Unknown	Unknown	Unknown	Unknown	Watershed	10	Unknown	Unknown	Yes	Comparisons with results from other models	No
719	Id-07	Id-07 719	2003	Sutopo Purwo Nugroho	Application of the Agricultural Non-Point Source Pollution (AGNPS) model for sediment yield and nutrient loss prediction in the Dumpul sub-watershed, Central Java, Indonesia	Erosion Prediction in Ungauged Basins: integrating Methods and Techniques (Proceedings of symposium 1 OSI1S01 held during IUGG2003 at Sapporo, July 2003). IAHS Publ. no. 279, 2003.	NA	Water	Sediment yield	Net erosion	Quantitative	0.42		AGNPS	General	Present	Asia	Indonesia	Dumpul sub-watershed	-6.99	111.43	Unknown	Unknown	Unknown	Unknown	Unknown		Existing map, remote sensing & GIS mapping	Agriculture, generic	Yes	Multiple activities	Yes	Unknown	Unknown	Watershed	Unknown	Unknown	Unknown	No	NA	No
720	Id-07	Id-07 720	2003	Sutopo Purwo Nugroho	Application of the Agricultural Non-Point Source Pollution (AGNPS) model for sediment yield and nutrient loss prediction in the Dumpul sub-watershed, Central Java, Indonesia	Erosion Prediction in Ungauged Basins: integrating Methods and Techniques (Proceedings of symposium 1 OSI1S01 held during IUGG2003 at Sapporo, July 2003). IAHS Publ. no. 279, 2003.	NA	Water	Sediment yield	Net erosion	Quantitative	0.917		AGNPS	Land use change	Present	Asia	Indonesia	Dumpul sub-watershed	-6.99	111.43	Unknown	Unknown	Unknown	Unknown	Unknown		Existing map, remote sensing & GIS mapping	Agriculture, generic	Yes	Multiple activities	Yes	Unknown	Unknown	Watershed	Unknown	Unknown	Unknown	No	NA	No
721	Id-07	Id-07 721	2003	Sutopo Purwo Nugroho	Application of the Agricultural Non-Point Source Pollution (AGNPS) model for sediment yield and nutrient loss prediction in the Dumpul sub-watershed, Central Java, Indonesia	Erosion Prediction in Ungauged Basins: integrating Methods and Techniques (Proceedings of symposium 1 OSI1S01 held during IUGG2003 at Sapporo, July 2003). IAHS Publ. no. 279, 2003.	NA	Water	Sediment yield	Net erosion	Quantitative	0.18		AGNPS	Soil and water conservation	Present	Asia	Indonesia	Dumpul sub-watershed	-6.99	111.43	Unknown	Unknown	Unknown	Unknown	Unknown		Existing map, remote sensing & GIS mapping	Agriculture, generic	Yes	Multiple activities	Yes	Unknown	Unknown	Watershed	Unknown	Unknown	Unknown	No	NA	No
722	Id-07	Id-07 722	2003	Sutopo Purwo Nugroho	Application of the Agricultural Non-Point Source Pollution (AGNPS) model for sediment yield and nutrient loss prediction in the Dumpul sub-watershed, Central Java, Indonesia	Erosion Prediction in Ungauged Basins: integrating Methods and Techniques (Proceedings of symposium 1 OSI1S01 held during IUGG2003 at Sapporo, July 2003). IAHS Publ. no. 279, 2003.	NA	Water	Sediment yield	Net erosion	Quantitative	0.095		AGNPS	Soil and water conservation	Present	Asia	Indonesia	Dumpul sub-watershed	-6.99	111.43	Unknown	Unknown	Unknown	Unknown	Unknown		Existing map, remote sensing & GIS mapping	Agriculture, generic	Yes	Multiple activities	Yes	Unknown	Unknown	Watershed	Unknown	Unknown	Unknown	No	NA	No
723	Id-07	Id-07 723	2003	Kalin L., Govindaraju R.S., Hantush M. M.	Effect of geomorphologic resolution on modeling of runoff hydrograph and sedimentograph over small watersheds	Journal of Hydrology	doi:10.1016/S0022-1694(03)00072-6	Water	Sediment yield	Net erosion	Quantitative	2.7	1.5-3.9	KINEROS	Topographic change	Present	North America	United States of America (USA)	W2 Experimental field scale watershed near Treynor, IA	41.23	-95.61	0.33	1964-1993	Point	Sub-hourly	Unknown		Field mapping	Agriculture, generic	Yes	Measurements	Unknown	Unknown	Unknown	Watershed	Unknown	Single events from 1975 to 1983	≤2000	No	NA	Yes
724	Id-07	Id-07 724	2003	Kalin L., Govindaraju R.S., Hantush M. M.	Effect of geomorphologic resolution on modeling of runoff hydrograph and sedimentograph over small watersheds	Journal of Hydrology	doi:10.1016/S0022-1694(03)00072-6	Water	Sediment yield	Net erosion	Quantitative	0.45	0.2-0.7	KINEROS	Topographic change	Present	North America	United States of America (USA)	W3 Experimental field scale watershed near Treynor, IA	41.23	-95.61	0.43	1964-1993	Point	Sub-hourly	Unknown		Field mapping	Agriculture, generic	Yes	Measurements	Unknown	Unknown	Unknown	Watershed	Unknown	Single events from 1973 to 1986	≤2000	Yes	Measured erosion rates	Yes
725	Id-07	Id-07 725	2000	Brazier, R.E., Beven, K.J., Freer, J., Rowan, J.S.	EQUIFINALITY AND UNCERTAINTY IN PHYSICALLY BASED SOIL EROSION MODELS: APPLICATION OF THE GLUE METHODOLOGY TO WEPP - THE WATER EROSION PREDICTION PROJECT- FOR SITES IN THE UK AND USA	Earth Surface Processes and Landforms	10.1002/1096-9837(200008)25:8<825::AID-ESP101>3.0.CO;2-3	Water	Sheet and rill	Net erosion	Quantitative	Unknown		WEPP	General	Past	Europe	United Kingdom	Woburn Erosion Reference Experiment plots 4and 7, Bedfordshire, UK	52.01	-0.55	0.000864	1993-1996	Point	Hourly	630		Field mapping	Arable land	No	Unknown	Unknown	Unknown	Unknown	Plot	NA	1993-1996	≤2000	Yes	Measured erosion rates	Yes
726	Id-07	Id-07 726	2000	Brazier, R.E., Beven, K.J., Freer, J., Rowan, J.S.	EQUIFINALITY AND UNCERTAINTY IN PHYSICALLY BASED SOIL EROSION MODELS: APPLICATION OF THE GLUE METHODOLOGY TO WEPP - THE WATER EROSION PREDICTION PROJECT- FOR SITES IN THE UK AND USA	Earth Surface Processes and Landforms	10.1002/1096-9837(200008)25:8<825::AID-ESP101>3.0.CO;2-3	Water	Sheet and rill	Net erosion	Quantitative	46.9		WEPP	General	Past	North America	United States of America (USA)	Holly Springs plots, Mississippi, US	34.76	-89.45	8.852e-05	1961-1968	Point	Unknown	1500		Field mapping	Arable land	No	Unknown	Unknown	Unknown	Unknown	Plot	NA	1961-1968	≤2000	Yes	Measured erosion rates	Yes
727	Id-07	Id-07 727	2002	Akinsanmi J., Perry G.M.	SOIL EROSION AND GROUND WATER POLLUTION TRADEOFFS FOR NONIRRIGATED FARMING SYSTEMS	JOURNAL OF THE AMERICAN WATER RESOURCES ASSOCIATION	10.1111/j.1752-1688.2002.tb01538.x	Water	Sediment yield	Gross erosion	Quantitative	11.4		USLE	General	Present	North America	United States of America (USA)	Umatilla County, Oregon	45.78	-118.76	Unknown	Unknown	Unknown	Unknown	419	203-635	Unknown	Agriculture, generic	No	Unknown	Unknown	Unknown	Unknown	Regional	Unknown	Unknown	Unknown	No	NA	No
728	Id-07	Id-07 728	2005	Boer M., Puigdefábregas J.	Effects of spatially structured vegetation patterns on hillslope erosion in a semiarid Mediterranean environment: a simulation study	Earth Surface Processes and Landforms	10.1002/esp.1180	Water	Sediment yield	Net erosion	Quantitative	0.05		LISEM	Land use change	Past	Europe	Spain	Catchment F2, Rambla Honda Field Site, Tabernas, Almeria	37.05	-2.39	0.038	Unknown	Point	Unknown	270		Remote sensing & GIS mapping	Grassland/ rangeland	Yes	Measurements	No	Unknown	Unknown	Watershed	1	1994 and 1997 (single events)	≤2000	Yes	Measured erosion rates	Yes
729	Id-07	Id-07 729	2005	BAOLIN SU, HAIFENG JIA, JIANPING WANG, YUAN’AN HU & SHENGTONG CHENG	Simulation and scenario analysis of soil erosion in the Miyun Reservoir watershed	Sediment Budgets	NA	Water	Sediment yield	Net erosion	Quantitative	152.8		SWAT	General	Past	Asia	China	Chao watershed	41.02	116.71	6300	1995-2002	Point	Daily	500	350-650	Existing map	All land uses	No	Unknown	No	Unknown	Unknown	Watershed	Unknown	1997-2002	Both	Yes	Measured SY	Yes
730	Id-07	Id-07 730	2005	BAOLIN SU, HAIFENG JIA, JIANPING WANG, YUAN’AN HU & SHENGTONG CHENG	Simulation and scenario analysis of soil erosion in the Miyun Reservoir watershed	Sediment Budgets	NA	Water	Sediment yield	Net erosion	Quantitative	90.2		SWAT	General	Past	Asia	China	Bai watershed	40.93	116.27	9200	1995-2002	Point	Daily	450	330-570	Existing map	All land uses	No	Unknown	No	Unknown	Unknown	Watershed	Unknown	1997-2002	Both	Yes	Measured SY	Yes
731	Id-07	Id-07 731	1998	A. P. J. De Roo	Modelling runoff and sediment transport in catchments using GIS	Hydrological Processes	10.1002/(SICI)1099-1085(199805)12:6<905::AID-HYP662>3.0.CO;2-2	Water	Sheet and rill	Gross erosion	Qualitative	NA		USLE	General	Past	Europe	The Netherlands	Catsop catchment, South-Limburg	50.94	5.77	0.42	Unknown	Unknown	Unknown	675		Unknown	Arable land	No	Unknown	No	Unknown	Unknown	Watershed	Unknown	Unknown	Unknown	Yes	NA	No
732	Id-07	Id-07 732	2001	Rodda, H.J.E., Stroud, M.J., Shankar, U., Thorrold, B.S.	A GIS based approach to modelling the effects of land-use change on soil erosion in New Zealand	Soil Use and Management	NA	Water	Sheet and rill	Gross erosion	Quantitative	0.033		CDSS-BNZ	General	Past	Oceania	New Zealand	Ngongotaha catchment	-38.12	176.17	73	1990-1995	Point	Monthly	1900		Existing map, remote sensing & GIS mapping	All land uses	Yes	Field observations	Yes	Maps	Unknown	Watershed	250	1990-1995	≤2000	Yes	Comparisons with results from other models	Yes
733	Id-07	Id-07 733	2001	Rodda, H.J.E., Stroud, M.J., Shankar, U., Thorrold, B.S.	A GIS based approach to modelling the effects of land-use change on soil erosion in New Zealand	Soil Use and Management	NA	Water	Sheet and rill	Gross erosion	Quantitative	0.036		CDSS-BNZ	Land use change	Past	Oceania	New Zealand	Ngongotaha catchment	-38.12	176.17	73	1990-1995	Point	Monthly	1900		Existing map, remote sensing & GIS mapping	All land uses	Yes	Field observations	Yes	Maps	Unknown	Watershed	250	1990-1995	≤2000	No	NA	Yes
734	Id-07	Id-07 734	2001	Rodda, H.J.E., Stroud, M.J., Shankar, U., Thorrold, B.S.	A GIS based approach to modelling the effects of land-use change on soil erosion in New Zealand	Soil Use and Management	NA	Water	Sheet and rill	Gross erosion	Quantitative	0.079		CDSS-BNZ	Land use change	Past	Oceania	New Zealand	Ngongotaha catchment	-38.12	176.17	73	1990-1995	Point	Monthly	1900		Existing map, remote sensing & GIS mapping	All land uses	Yes	Field observations	Yes	Maps	Unknown	Watershed	250	1990-1995	≤2000	No	NA	Yes
735	Id-07	Id-07 735	2001	Rodda, H.J.E., Stroud, M.J., Shankar, U., Thorrold, B.S.	A GIS based approach to modelling the effects of land-use change on soil erosion in New Zealand	Soil Use and Management	NA	Water	Sheet and rill	Gross erosion	Quantitative	0.018		CDSS-BNZ	Land use change	Past	Oceania	New Zealand	Ngongotaha catchment	-38.12	176.17	73	1990-1995	Point	Monthly	1900		Existing map, remote sensing & GIS mapping	All land uses	Yes	Field observations	Yes	Maps	Unknown	Watershed	250	1990-1995	≤2000	No	NA	Yes
736	Id-07	Id-07 736	2006	Y. Yuan, R. L. Bingner, F. D. Theurer	Subsurface flow component for AnnAGNPS	Applied Engineering in Agriculture	NA	Water	Sediment yield	Net erosion	Quantitative	2.422		AnnAGNPS	General	Present & future	North America	United States of America (USA)	Upper Auglaize watershed, Ohio	40.69	-84.25	8581	Unknown	Unknown	Unknown	Unknown		Remote sensing & GIS mapping	All land uses	No	Unknown	No	Unknown	Unknown	Watershed	Unknown	1979-2002	Both	No	Comparisons with results from other models	Yes
737	Id-07	Id-07 737	2006	Y. Yuan, R. L. Bingner, F. D. Theurer	Subsurface flow component for AnnAGNPS	Applied Engineering in Agriculture	NA	Water	Sediment yield	Net erosion	Quantitative	1.724		AnnAGNPS	Land use change	Present & future	North America	United States of America (USA)	Upper Auglaize watershed, Ohio	40.69	-84.25	8581	Unknown	Unknown	Unknown	Unknown		Remote sensing & GIS mapping	All land uses	No	Unknown	No	Unknown	Unknown	Watershed	Unknown	Unknown	Unknown	No	NA	No
738	Id-07	Id-07 738	2006	Y. Yuan, R. L. Bingner, F. D. Theurer	Subsurface flow component for AnnAGNPS	Applied Engineering in Agriculture	NA	Water	Sediment yield	Net erosion	Quantitative	1.328		AnnAGNPS	Land use change	Present & future	North America	United States of America (USA)	Upper Auglaize watershed, Ohio	40.69	-84.25	8581	Unknown	Unknown	Unknown	Unknown		Remote sensing & GIS mapping	All land uses	No	Unknown	No	Unknown	Unknown	Watershed	Unknown	Unknown	Unknown	No	NA	No
739	Id-07	Id-07 739	2006	Y. Yuan, R. L. Bingner, F. D. Theurer	Subsurface flow component for AnnAGNPS	Applied Engineering in Agriculture	NA	Water	Sediment yield	Net erosion	Quantitative	1.212		AnnAGNPS	Land use change	Present & future	North America	United States of America (USA)	Upper Auglaize watershed, Ohio	40.69	-84.25	8581	Unknown	Unknown	Unknown	Unknown		Remote sensing & GIS mapping	All land uses	No	Unknown	No	Unknown	Unknown	Watershed	Unknown	Unknown	Unknown	No	NA	No
740	Id-07	Id-07 740	2006	Y. Yuan, R. L. Bingner, F. D. Theurer	Subsurface flow component for AnnAGNPS	Applied Engineering in Agriculture	NA	Water	Sediment yield	Net erosion	Quantitative	1.014		AnnAGNPS	Land use change	Present & future	North America	United States of America (USA)	Upper Auglaize watershed, Ohio	40.69	-84.25	8581	Unknown	Unknown	Unknown	Unknown		Remote sensing & GIS mapping	All land uses	No	Unknown	No	Unknown	Unknown	Watershed	Unknown	Unknown	Unknown	No	NA	No
741	Id-07	Id-07 741	2006	Y. Yuan, R. L. Bingner, F. D. Theurer	Subsurface flow component for AnnAGNPS	Applied Engineering in Agriculture	NA	Water	Sediment yield	Net erosion	Quantitative	4.179		AnnAGNPS	Land use change	Present & future	North America	United States of America (USA)	Upper Auglaize watershed, Ohio	40.69	-84.25	8581	Unknown	Unknown	Unknown	Unknown		Remote sensing & GIS mapping	All land uses	No	Unknown	No	Unknown	Unknown	Watershed	Unknown	Unknown	Unknown	No	NA	No
742	Id-07	Id-07 742	2006	Y. Yuan, R. L. Bingner, F. D. Theurer	Subsurface flow component for AnnAGNPS	Applied Engineering in Agriculture	NA	Water	Sediment yield	Net erosion	Quantitative	1.978		AnnAGNPS	Land use change	Present & future	North America	United States of America (USA)	Upper Auglaize watershed, Ohio	40.69	-84.25	8581	Unknown	Unknown	Unknown	Unknown		Remote sensing & GIS mapping	All land uses	No	Unknown	No	Unknown	Unknown	Watershed	Unknown	Unknown	Unknown	No	NA	No
743	Id-07	Id-07 743	2006	Y. Yuan, R. L. Bingner, F. D. Theurer	Subsurface flow component for AnnAGNPS	Applied Engineering in Agriculture	NA	Water	Sediment yield	Net erosion	Quantitative	1.752		AnnAGNPS	Land use change	Present & future	North America	United States of America (USA)	Upper Auglaize watershed, Ohio	40.69	-84.25	8581	Unknown	Unknown	Unknown	Unknown		Remote sensing & GIS mapping	All land uses	No	Unknown	No	Unknown	Unknown	Watershed	Unknown	Unknown	Unknown	No	NA	No
744	Id-07	Id-07 744	2006	Y. Yuan, R. L. Bingner, F. D. Theurer	Subsurface flow component for AnnAGNPS	Applied Engineering in Agriculture	NA	Water	Sediment yield	Net erosion	Quantitative	1.207		AnnAGNPS	Land use change	Present & future	North America	United States of America (USA)	Upper Auglaize watershed, Ohio	40.69	-84.25	8581	Unknown	Unknown	Unknown	Unknown		Remote sensing & GIS mapping	All land uses	No	Unknown	No	Unknown	Unknown	Watershed	Unknown	Unknown	Unknown	No	NA	No
745	Id-07	Id-07 745	2006	Y. Yuan, R. L. Bingner, F. D. Theurer	Subsurface flow component for AnnAGNPS	Applied Engineering in Agriculture	NA	Water	Sediment yield	Net erosion	Quantitative	0.868		AnnAGNPS	Land use change	Present & future	North America	United States of America (USA)	Upper Auglaize watershed, Ohio	40.69	-84.25	8581	Unknown	Unknown	Unknown	Unknown		Remote sensing & GIS mapping	All land uses	No	Unknown	No	Unknown	Unknown	Watershed	Unknown	Unknown	Unknown	No	NA	No
746	Id-07	Id-07 746	2013	Barreto L.Schoorl J.M, Kok K., Veldkamp T., Hass A.	Modelling potential landscape sediment delivery due to projected soybean expansion: A scenario study of the Balsas sub-basin, Cerrado, Maranhão state, Brazil	Journal ofEnvironmental Management	http://dx.doi.org/10.1016/j.jenvman.2012.11.017	Water	Sediment budget	Net erosion	Quantitative	Unknown	from -150 to +150 t ha-1	LAPSUS	Land use change	Present & future	South America	Brazil	Balsas sub-basin	-8	-46	25590	2004-2020	Unknown	Unknown	1997	from 845 to 3149	Unknown	Agriculture, generic	Yes	Measurements	Unknown	Unknown	Unknown	Watershed	Unknown	2004 and 2010	>2000	Yes	Measured SY	Yes
[truncated: 2,284 more rows]
